# Supplementary material for: Gender perspective on the association between liver enzyme markers and non-alcoholic fatty liver disease: insights from the general population
Source: Front Endocrinol (Lausanne). 2023 Dec 6;14:1302322. doi: 10.3389/fendo.2023.1302322 (PMC10731038; doi:10.3389/fendo.2023.1302322)
Supplement: Supplementary file 2 [file Table_2.xlsx]

## Sheet: LBMFMNAFLD
ID	Sex	Age	NAFLD	BMI	WC	ALT	AST	Weight	Height,cm	Exercise	GGT	HDL	TC	TG	FPG,mmol/l	HbA1c	Drinking	Smoking	SBP	DBP	Ethanol consumption g/wk
861	0	52	0	14.0727	49	123	98	32.3	151.5	0	29	2.01967	4.47378	0.4516	2.83101	4.4	1	1	84.5	55	0
18773	0	42	0	13.7662	57	12	16	38.9	168.1	0	14	1.52574	4.08588	0.84675	4.9959	5.1	1	1	104.5	67.5	1
4353	0	39	0	14.9191	53	11	16	32.9	148.5	0	7	1.06802	4.21518	0.84675	4.82937	4.9	1	3	90	61	1
4540	0	53	0	15.1909	53	9	17	35.7	153.3	0	13	3.33077	6.54258	0.41773	4.9959	5	2	1	104	70.5	105
20707	0	37	0	14.4517	56	29	21	37.6	161.3	0	20	2.24982	4.75824	0.32741	4.9959	5.4	1	1	114.5	64.5	0
7124	0	44	0	15.9635	50.8	14	12	39.7	157.7	0	9	2.19293	5.76678	0.64353	4.60733	5.2	1	1	92.5	59	12
177	0	63	0	15.2365	53.9	15	20	33.6	148.5	0	8	1.23094	3.879	0.92578	4.77386	5.2	1	1	107.5	66	0
13350	0	50	0	14.3576	58.5	12	24	35.3	156.8	0	13	1.83347	5.12028	0.64353	4.71835	6.1	1	1	98.5	60.5	0
2894	0	56	0	15.2978	55.5	14	24	37.9	157.4	0	10	1.83865	4.68066	0.30483	4.94039	5.758	1	1	107.5	67	1
9580	0	40	0	14.8992	57	9	10	33.3	149.5	0	10	1.41713	5.0427	1.06126	4.9959	4.8	1	3	98	64	1
13844	0	30	0	14.889	57.5	16	18	36.7	157	1	15	1.15077	4.21518	0.63224	4.32978	5.4	1	1	94	58	0
2944	0	56	0	16.0167	53.5	17	17	37.2	152.4	0	25	2.30413	5.8185	0.50805	4.94039	5.2	2	1	92.5	61	87.5
3001	0	41	0	15.4864	56	22	15	41.5	163.7	0	11	2.42567	5.61162	0.81288	4.88488	4.9	1	1	86	49	0
7444	0	42	0	16.0557	54.2	14	11	41	159.8	0	9	1.65504	4.73238	0.4516	4.66284	5.1	1	3	91	56.5	12
7741	0	20	0	16.1435	54	18	14	35.6	148.5	0	11	2.00156	4.08588	0.38386	4.71835	4.9	1	3	81.5	49	1
12214	0	30	0	16.3	53.5	22	24	35.8	148.2	0	12	1.61108	4.5255	0.16935	4.9959	4.8	1	1	107	62	1
16533	0	55	0	15.3372	57	13	24	36.8	154.9	0	23	2.30154	7.18908	0.38386	5.60651	5.5	1	1	122	77.5	2.8
14340	0	38	0	14.4115	61	15	21	40	166.6	0	13	2.3636	5.32716	0.59837	4.66284	5.4	1	1	102	68.5	1
9555	0	40	0	15.4306	57	14	15	37.6	156.1	0	9	1.94209	5.61162	0.93707	5.49549	5	1	1	105	71	0
664	0	53	0	15.7618	56.4	20	26	39	157.3	0	14	1.70417	5.09442	0.7903	4.9959	5.2	1	1	125	68	0
4190	0	37	0	16.3175	54.6	14	17	37.7	152	1	11	1.99381	4.99098	0.80159	5.10692	5.1	1	1	87.5	55.5	0
19887	0	60	0	15.6706	57	22	26	37.6	154.9	1	36	2.35326	5.4306	0.59837	5.66202	5.9	2	1	111.5	71.5	90
18579	0	29	0	16.3176	55	16	18	38.9	154.4	0	14	2.1981	6.82704	1.34351	5.05141	5.2	1	1	118.5	80.5	0
2110	0	34	0	16.6611	54	18	22	38.9	152.8	1	12	1.36282	4.88754	0.54192	4.71835	5	1	1	83	53.5	0
20555	0	35	0	15.2689	59	8	13	36.4	154.4	0	18	1.88778	4.1376	0.3387	4.66284	5.2	2	1	115.5	73.5	90
16953	0	38	0	15.3371	59	16	21	41.1	163.7	0	12	1.78434	5.71506	0.20322	4.49631	5.5	1	1	84.5	54.5	1
11626	0	38	0	16.3876	55.3	14	20	40.6	157.4	0	12	1.70417	4.3962	0.29354	4.49631	5.452	1	1	124	70.5	22
17656	0	35	0	15.9031	57	12	19	39.6	157.8	0	7	1.62918	6.23226	0.6774	5.27345	4.6	1	3	110.5	65	1
9632	0	33	0	16.4983	55	11	11	42.5	160.5	0	9	1.11198	4.21518	0.72256	4.88488	5.4	1	1	102.5	61	0
17400	0	40	0	15.9438	57	18	21	39	156.4	0	11	1.49988	4.57722	0.3387	4.60733	5.1	1	1	115	57	1
7541	0	33	0	15.6703	58.1	13	16	36.3	152.2	0	9	1.73521	3.59454	0.4516	5.21794	5.1	1	3	88	54	17.5
4665	0	47	0	15.8823	57.4	21	17	38.8	156.3	0	15	1.93691	4.6548	0.41773	4.94039	4.9	1	1	97.5	64	1
20321	0	25	0	16.0157	57	11	13	42.5	162.9	0	16	1.60332	4.03416	0.27096	5.32896	5.5	1	1	99	58.5	1
16936	0	38	0	16.0195	57	13	20	37.5	153	0	7	2.37912	5.76678	0.1129	5.21794	4.9	1	1	94.5	62.5	0
14129	0	37	0	15.4874	59	17	20	41.3	163.3	0	12	1.1637	4.1376	0.41773	4.55182	5	1	1	92	63	0
3821	0	51	0	15.5416	58.8	15	17	38.7	157.8	0	10	1.51022	4.37034	0.21451	4.55182	5.656	1	1	98	62.5	0
11343	0	27	0	15.3638	59.5	11	15	38.5	158.3	0	7	1.62401	3.41352	0.27096	4.4408	4.432	1	1	96.5	62.5	0
20255	0	61	0	16.6327	55	20	23	39.6	154.3	0	18	2.53428	5.9478	0.63224	5.551	5.5	1	1	111.5	72.5	0
17135	0	28	0	15.3862	59.5	16	17	38.8	158.8	0	12	1.49988	4.03416	0.48547	3.94121	4.8	1	1	96	60.5	0
6149	0	58	0	16.4444	55.8	17	21	37	150	0	23	1.40161	4.83582	0.74514	5.05141	5.4	1	1	95.5	63	0
2722	0	29	0	16.5343	55.5	11	16	37.6	150.8	1	8	1.66538	4.75824	0.64353	5.21794	5	1	1	99	60	1
20502	0	34	0	15.5901	59	17	19	35.5	150.9	0	11	2.22396	4.34448	0.31612	5.27345	5.1	1	1	115.5	60.5	0
9099	0	22	0	15.9435	57.8	7	14	39.6	157.6	0	5	1.52833	3.46524	0.4516	4.21876	4.8	1	1	91.5	59	1
7852	0	42	0	17.0985	54	10	13	37.2	147.5	0	9	1.34213	4.7841	0.5645	5.05141	4.8	1	1	99	62	0
16716	0	58	0	15.5499	59.5	15	25	37.6	155.5	0	17	2.09466	5.09442	0.47418	5.27345	5.4	1	1	85	53	0
1149	0	45	0	15.4214	60	15	16	36.1	153	0	10	1.6447	4.18932	0.27096	4.49631	5	1	1	95	64.5	0
10167	0	26	0	16.2337	57	13	16	38.6	154.2	0	8	1.60332	5.172	0.3387	4.94039	4.9	1	2	106	69.5	1
10491	0	35	0	15.9029	58.5	14	14	39.7	158	0	8	1.15077	3.7497	0.30483	5.43998	5.2	1	1	86.5	55	0
8962	0	50	0	16.0547	58	16	20	41.1	160	0	7	1.73262	5.76678	0.65482	5.05141	5.6	1	1	103	67	0
5203	0	41	0	15.9262	58.5	8	9	41.9	162.2	0	10	1.58005	5.12028	0.40644	4.4408	5.6	1	1	128	82	1
7180	0	53	0	16.6973	55.8	13	16	41	156.7	0	10	2.12828	5.09442	0.53063	4.05223	5.4	1	1	99.5	65	0
8611	0	40	0	16.368	57	14	18	44.4	164.7	0	9	1.96795	4.16346	0.44031	4.32978	5.1	1	1	89.5	56.5	0
20485	0	36	0	16.0872	58	12	18	38.5	154.7	0	11	1.99122	3.77556	0.24838	5.10692	5.2	1	1	116.5	74	1
15916	0	34	0	15.5587	60	11	15	42	164.3	0	11	1.9395	4.55136	0.40644	4.82937	5.1	1	1	107	60.5	12
20550	0	36	0	15.0599	62	7	17	41.9	166.8	0	17	2.22396	4.83582	0.2258	5.32896	5.3	1	1	121	67	12
9927	0	38	0	15.5858	60	22	23	39.8	159.8	0	16	1.9033	5.0427	0.53063	4.9959	5.1	1	1	138.5	90	1
12529	0	34	0	15.5958	60	13	17	38.1	156.3	0	10	1.53091	4.57722	0.25967	4.4408	5	1	1	90.5	61.5	1
8631	0	46	0	16.0095	58.5	16	21	36.6	151.2	1	8	1.85933	4.86168	0.50805	4.60733	4.7	1	1	89	60	1
17298	0	43	0	15.6125	60	38	40	37.8	155.6	0	17	3.4911	7.03392	0.3387	4.94039	5.4	1	1	86.5	57.5	1
2355	0	41	0	16.7467	56	22	18	39.1	152.8	1	9	1.9757	5.4306	0.73385	4.77386	5.7	1	1	116	73	0
9109	0	23	0	16.5997	56.6	10	13	37.2	149.7	0	5	1.28007	6.49086	0.48547	4.55182	4.9	1	1	98.5	61	1
19853	0	36	0	15.933	59	11	17	41.3	161	0	13	2.40498	4.73238	0.36128	4.77386	5	1	1	99.5	63	1
7777	0	28	0	16.3824	57.5	11	21	37.8	151.9	0	6	1.74814	4.42206	0.72256	3.94121	4.4	1	2	96.5	63	1
8284	0	33	0	16.495	57.2	11	8	40.4	156.5	0	6	1.82054	3.879	0.44031	5.43998	5.1	1	1	115	75.5	0
19698	0	40	0	16.1459	58.5	15	19	37.5	152.4	1	11	2.24982	4.47378	0.29354	5.27345	5.3	1	1	106	60.5	1
13370	0	37	0	16.2127	58.5	10	13	38.6	154.3	0	12	1.67056	4.62894	0.3387	4.49631	4.9	1	1	94.5	59.5	1
6007	0	56	0	15.8244	60	18	21	35.7	150.2	1	42	2.65841	5.0427	0.86933	4.66284	5.6	2	1	128.5	80.5	110
13894	0	30	0	16.2394	58.5	19	22	40.9	158.7	0	18	1.45592	3.77556	0.44031	4.60733	4.5	1	1	98.5	59.5	1
14605	0	40	0	15.7029	60.5	16	17	39.3	158.2	0	22	1.83089	4.5255	0.31612	5.38447	5.2	1	1	109	69	1
4016	0	37	0	16.3826	58	10	12	38	152.3	0	12	1.26455	3.2325	0.36128	4.38529	5.4	1	1	95	59	1
7368	0	52	0	16.9862	56	20	21	39.4	152.3	1	13	1.84899	5.19786	0.41773	5.32896	5.5	1	1	121	75	0
15652	0	55	0	15.3557	62	19	23	41.2	163.8	0	18	2.65582	6.90462	0.6774	5.60651	5.7	1	2	156	87.5	10.9667
1583	0	37	0	16.7089	57	11	16	38.3	151.4	0	9	1.75848	6.05124	0.73385	4.77386	5.2	1	1	118.5	73.5	0
14032	0	44	0	15.6396	61	11	16	41.4	162.7	0	11	1.82572	4.96512	0.4516	5.05141	5.1	1	1	125	70	0
9103	0	23	0	16.7968	56.8	14	16	38.4	151.2	0	10	1.64987	4.44792	0.34999	4.55182	4.8	1	2	114	68.5	1
3718	0	39	0	17.7375	53.8	8	14	44	157.5	1	9	2.45153	6.28398	0.46289	4.38529	5.1	1	1	97	61	0
4223	0	31	0	16.5982	57.5	18	18	38.5	152.3	1	10	1.53091	4.37034	0.57579	4.77386	4.9	1	3	97	61	1
1056	0	44	0	17.1078	55.8	29	37	40.1	153.1	0	48	1.55419	4.83582	0.41773	4.88488	4.8	1	1	94	58	0
1636	0	48	0	15.9396	60	18	18	40.5	159.4	1	20	1.29817	4.73238	0.50805	3.94121	5	1	1	101	63.5	0
8146	0	40	0	17.0934	56	11	13	38	149.1	0	14	1.24128	4.31862	0.80159	4.9959	5.1	1	1	108.5	68.5	0
6830	0	59	0	15.6931	61	18	27	37.8	155.2	0	48	2.99717	5.99952	0.60966	5.77304	5.4	1	1	104.5	67	22
8299	0	54	0	17.0143	56.3	17	16	41.3	155.8	0	12	1.79986	6.43914	0.62095	4.4408	5.2	1	3	132	79	0
19808	0	36	0	15.9819	60	14	16	45	167.8	0	13	1.99122	5.12028	0.97094	5.21794	5.2	1	1	116.5	70.5	0
7259	0	54	0	17.1931	55.8	18	21	41.2	154.8	1	15	1.699	6.2064	0.60966	3.77468	5.1	1	1	77	46	0
9695	0	32	0	16.5625	58	10	16	40.1	155.6	0	11	1.40161	3.69798	0.34999	5.10692	4.7	1	1	105	66	0
18991	0	31	0	15.7571	61	8	9	41.2	161.7	0	10	1.57746	3.69798	0.48547	4.94039	4.9	1	1	92.5	56.5	0
5555	0	53	0	16.4451	58.5	18	17	38.9	153.8	1	12	1.63177	4.47378	0.5645	4.94039	4.4	1	1	114	68	0
10166	0	23	0	16.4516	58.5	14	28	40.5	156.9	0	18	1.16111	3.879	0.81288	4.66284	5.4	1	1	97	63.5	0
3637	0	56	0	16.3188	59	8	15	41.1	158.7	0	8	1.86709	5.92194	0.44031	5.38447	4.9	1	1	87	52.5	2.8
8261	0	55	0	15.9202	60.5	13	14	40.4	159.3	0	8	2.43084	5.8185	0.49676	5.16243	5.4	1	1	99.5	62	1
11407	0	46	0	16.7609	57.5	15	19	43.5	161.1	0	12	1.39644	4.75824	0.64353	4.27427	5.35	1	1	90	53	0
8106	0	45	0	16.6191	58	14	15	43.4	161.6	0	7	1.33438	4.18932	1.0161	4.94039	4.4	1	1	88	57.5	12
7356	0	50	0	16.2926	59.2	18	23	42.6	161.7	0	27	1.74814	4.31862	0.51934	4.66284	4.6	2	1	112	69.5	126
5843	0	34	0	18.2099	53	11	15	45	157.2	1	6	1.44816	3.56868	0.32741	4.88488	5	1	1	93	46.5	0
9784	0	45	0	16.2102	59.6	11	14	37.6	152.3	1	11	1.34472	4.62894	0.4516	5.10692	5.7	1	1	92	58.5	0
5191	0	41	0	16.4777	58.7	20	21	42.5	160.6	0	72	1.95243	5.06856	0.53063	4.77386	4.5	2	1	100.5	65.5	126
19247	0	46	0	16.9726	57	9	9	40.2	153.9	0	12	2.74116	5.27544	0.41773	4.60733	5.3	1	1	109.5	59.5	0
3674	0	47	0	16.1289	60	18	19	38.5	154.5	0	16	1.39385	4.49964	0.37257	4.71835	5	1	1	99.5	65	0
10870	0	37	0	16.8432	57.5	15	15	41.2	156.4	0	17	1.60073	4.93926	0.55321	4.49631	5.044	1	1	120	67.5	0
2297	0	40	0	17.738	54.6	9	12	43.5	156.6	0	8	2.37395	5.19786	0.32741	4.71835	5.7	1	1	84.5	50.5	0
11734	0	35	0	16.4256	59	18	25	38.3	152.7	0	21	1.68866	5.35302	0.31612	4.9959	5.2	1	1	96	64.5	1
11321	0	24	0	16.5117	58.8	15	19	38.4	152.5	0	8	2.05846	4.0083	0.44031	4.27427	4.942	1	2	93.5	60	1
19177	0	46	0	16.4557	59	11	11	43.4	162.4	0	10	2.0688	5.40474	0.46289	5.10692	5.3	2	1	114	73.5	84
12224	0	35	0	16.1979	60	15	18	42.3	161.6	1	7	1.23611	4.68066	0.30483	4.66284	5.2	1	1	99.5	59.5	0
5385	0	48	0	16.4249	59.2	11	11	38.6	153.3	0	12	1.54643	4.7841	0.44031	4.66284	5.1	1	1	91.5	59.5	0
1800	0	58	0	15.9426	61	12	14	39.9	158.2	0	11	1.6447	4.99098	0.51934	5.43998	5.7	1	1	114	71	27.3
20360	0	36	0	15.9566	61	12	17	40.9	160.1	0	10	1.44816	3.95658	0.60966	5.05141	5.2	1	1	111.5	66	0
10206	0	43	0	16.5082	59	10	14	39.1	153.9	0	12	1.26973	4.60308	0.53063	4.82937	5	1	1	99.5	63	0
5369	0	25	0	16.9396	57.5	21	18	43.8	160.8	0	9	2.02742	4.57722	0.3387	4.94039	5.044	1	3	108	47	1
13990	0	37	0	15.982	61	23	27	38.1	154.4	0	13	1.36024	4.08588	0.66611	4.94039	5.5	1	1	89.5	59.5	0
15720	0	31	0	16.3976	59.5	20	19	43.3	162.5	0	23	1.9395	4.24104	0.29354	5.16243	5.4	1	1	88.5	47	1
830	0	59	0	17.1191	57	14	12	39.5	151.9	0	27	1.5516	5.71506	1.02739	5.551	5	1	1	112	72	0
5882	0	38	0	16.83	58	13	10	40.8	155.7	0	9	1.18956	4.16346	0.72256	5.10692	4.8	1	1	113	70	0
8415	0	35	0	16.2798	60	24	31	44	164.4	0	27	1.88778	4.44792	0.54192	4.82937	4.8	1	1	97	67.5	21.1
7948	0	42	0	16.0166	61	12	12	40.9	159.8	0	9	1.2568	4.93926	0.74514	5.16243	5	1	1	73	49	1
18679	0	34	0	16.2874	60	8	12	41.8	160.2	0	10	2.17224	4.31862	0.27096	5.10692	5.5	1	1	90.5	49.5	4.24667
18173	0	23	0	16.5666	59	6	12	43.8	162.6	1	14	1.88778	3.4911	0.59837	4.88488	4.9	1	3	105.5	60	12
3486	0	35	0	16.309	60	31	35	40.2	157	0	33	1.8464	3.51696	0.28225	5.05141	5.2	1	1	87.5	57.5	1
4566	0	49	0	16.0447	61	13	14	41.9	161.6	0	10	1.3292	4.06002	0.49676	4.49631	5.5	1	1	103	61	0
10952	0	48	0	16.7887	58.3	18	23	40.7	155.7	0	26	1.33955	4.2669	0.44031	4.4408	5.35	1	1	101	67	0
4805	0	38	0	16.4689	59.5	10	11	37.7	151.3	0	7	1.70676	4.06002	0.27096	4.49631	5	1	1	103	65	1
4955	0	44	0	15.9736	61.5	12	13	37.1	152.4	1	12	2.06104	5.61162	0.82417	4.21876	5	1	1	90	53	0
20817	0	45	0	16.3759	60	8	12	41.4	159	0	12	1.70676	4.31862	0.37257	4.10774	4.9	1	1	113.5	71	0
8818	0	31	0	17.2384	57	6	12	43.8	159.4	0	12	1.60332	4.08588	0.66611	5.10692	5.4	1	1	97.5	61	0
2025	0	40	0	16.9537	58	16	13	41.1	155.7	0	6	2.11276	4.42206	0.59837	4.94039	5.6	1	1	97.5	65	0
9176	0	39	0	17.1014	57.5	10	13	42.8	158.2	1	8	1.75331	4.99098	0.40644	4.94039	4.6	1	1	100	66.5	2.8
13151	0	40	0	16.3393	60.2	12	18	38.7	153.9	0	22	1.9033	5.19786	0.77901	5.10692	5.1	1	3	105.5	61.5	60
173	0	35	0	16.4002	60	11	15	42.3	160.6	0	14	1.79986	5.63748	0.28225	4.77386	5.4	1	1	102	63.5	1
10981	0	40	0	15.6197	63	17	21	41.5	163	0	8	1.36541	3.93072	0.46289	5.82855	5.35	1	1	122	76.5	1
9818	0	41	0	16.3484	60.2	17	19	40.4	157.2	0	11	1.8283	5.09442	0.40644	4.66284	5	1	1	100	67.5	0
10110	0	23	0	16.2685	60.5	17	18	45.1	166.5	1	10	1.49729	4.1376	0.41773	4.66284	4.7	1	3	88	57	12.6
19275	0	41	0	15.8756	62	11	18	41.1	160.9	0	18	2.37912	4.06002	0.3387	5.49549	5.2	2	1	132.5	82	84
2169	0	51	0	17.389	56.7	25	21	43.3	157.8	1	10	1.92916	4.7841	1.03868	5.10692	4.7	1	1	103	65	60
9464	0	25	0	17.0065	58	11	13	40.7	154.7	0	9	1.26455	4.42206	0.34999	5.21794	4.7	1	2	97	66.5	1
14174	0	25	0	16.5782	59.5	13	12	40.5	156.3	0	13	1.48954	3.98244	0.34999	4.82937	5.1	1	1	92.5	61.5	0
10694	0	48	0	16.7758	58.8	21	21	40.2	154.8	0	8	2.22913	5.32716	0.51934	4.88488	5.044	1	1	104.5	55	0
3396	0	40	0	16.5816	59.5	11	13	46.8	168	1	8	1.56453	4.57722	0.58708	5.32896	5.2	1	1	97.5	61	12
18400	0	35	0	16.7283	59	15	22	43.2	160.7	0	13	2.99976	6.18054	0.74514	4.21876	5.1	1	1	126	74	1
4916	0	63	0	17.9465	55	10	18	41.3	151.7	1	8	2.46963	5.89608	0.5645	4.94039	4.9	1	1	142.5	95	0
5499	0	54	0	17.5636	56.2	9	18	40.9	152.6	0	8	1.58522	5.40474	0.49676	4.55182	5.2	1	1	89.5	55	1
10921	0	35	0	16.4532	60	8	10	41.7	159.2	1	10	1.12232	3.82728	0.65482	4.77386	4.84	1	1	89	56.5	1
12049	0	37	0	16.7657	58.9	32	25	44	162	0	13	1.74814	4.08588	0.2258	4.88488	5.2	1	1	123	76.5	0
9696	0	37	0	16.7401	59	11	12	43.5	161.2	0	12	1.27748	3.15492	0.16935	4.60733	4.6	1	1	113.5	68	0
1770	0	58	0	15.3128	64.5	13	21	35.1	151.4	0	15	1.80244	7.03392	0.36128	4.55182	5.2	1	1	110.5	70.5	0
9931	0	38	0	16.6092	59.5	19	19	44.4	163.5	0	16	1.39903	3.67212	0.2258	4.88488	4.8	1	1	109	65	0
5366	0	30	0	17.5725	56.3	7	14	42.6	155.7	1	6	1.46368	4.6548	0.41773	4.55182	5.1	1	1	97.5	64	0
13304	0	60	0	15.8808	62.3	20	28	40.3	159.3	1	10	1.7171	5.19786	0.42902	5.05141	5.9	1	1	103.5	60.5	0
321	0	48	0	17.0721	58	12	14	41.6	156.1	0	8	2.91959	6.5943	0.4516	5.16243	5.2	1	1	110.5	66.5	0
6136	0	37	0	16.8728	58.7	14	16	44.5	162.4	0	15	1.04474	3.7497	0.72256	4.77386	5.2	1	1	75	46.5	0
8857	0	33	0	17.0833	58	16	11	38.9	150.9	0	21	1.30593	4.62894	0.37257	4.77386	4.9	1	1	84	50.5	1
5790	0	31	0	15.9298	62.2	17	20	41.6	161.6	0	9	1.34213	3.90486	0.38386	4.71835	4.9	1	1	81	53.5	1
13129	0	39	0	16.25	61	16	17	41.6	160	0	9	1.50764	4.34448	0.37257	4.77386	5.1	1	1	119.5	71.5	1
10846	0	36	0	15.689	63.2	11	17	42.3	164.2	0	9	1.82572	4.3962	0.30483	4.71835	4.636	1	1	95.5	57	60
7198	0	38	0	16.4035	60.5	14	16	38.6	153.4	0	10	2.37912	5.172	0.3387	4.94039	5.044	1	1	93	58.5	1
2137	0	34	0	17.2618	57.5	13	15	44.8	161.1	0	8	1.46109	4.60308	0.5645	4.21876	5.4	1	1	95	51.5	0
16007	0	38	0	15.7624	63	13	20	39.2	157.7	0	12	2.1981	4.75824	0.27096	4.49631	5.1	1	1	83	55.5	0
7848	0	36	0	17.2795	57.5	12	18	41.3	154.6	0	5	1.79986	4.55136	0.72256	4.77386	5	1	1	102.5	61	0
14275	0	30	0	16.5649	60	12	16	39.9	155.2	0	12	2.54204	5.50818	0.36128	4.21876	5.1	1	2	103.5	69.5	0
7242	0	38	0	16.494	60.3	20	22	46	167	0	21	1.68607	4.88754	0.36128	4.88488	4.9	1	3	87	56	12
1168	0	37	0	15.7946	63	12	18	45.7	170.1	0	9	1.14043	3.59454	0.68869	4.77386	5.044	1	1	97	60	0
2574	0	47	0	16.8929	59	15	31	43.3	160.1	1	13	2.33257	4.99098	0.30483	5.05141	5.8	1	1	111.5	74	12
15703	0	30	0	15.8337	63	17	17	44	166.7	0	15	1.26714	3.31008	0.15806	5.16243	4.9	1	1	113	75	0
14493	0	45	0	16.356	61	10	13	39.6	155.6	0	14	1.85675	4.70652	0.25967	4.66284	5.4	1	1	92.5	56.5	0
14514	0	64	0	16.3725	61	23	35	40.1	156.5	0	33	1.40937	6.43914	1.02739	5.66202	6.1	1	1	121	72.5	0
19475	0	50	0	17.5443	57	13	19	41.5	153.8	0	13	2.50842	6.23226	0.28225	5.10692	5.5	1	1	126.5	79	0
20626	0	50	0	16.6765	60	14	16	50.2	173.5	0	15	2.56014	5.97366	0.44031	4.82937	5.5	1	1	101.5	59.5	0
6283	0	37	0	17.8046	56.2	21	15	42.5	154.5	0	11	1.44299	4.31862	0.47418	4.71835	5	1	1	91.5	57	12
10823	0	39	0	17.0203	58.8	29	27	41.9	156.9	0	23	1.65245	5.5599	0.31612	4.9959	5.248	1	1	102.5	68	1
17201	0	36	0	16.4119	61	15	23	41.7	159.4	0	15	2.17224	5.12028	0.48547	5.43998	4.9	1	1	108.5	76.5	11
8423	0	54	0	16.6924	60	19	17	42.2	159	0	20	1.75072	4.18932	0.77901	6.05059	5.1	2	1	127.5	77	76.95
20365	0	57	0	18.0675	55.5	15	21	43.8	155.7	0	15	2.50842	5.84436	0.66611	5.71753	5.4	1	1	110	68	4.24667
16099	0	40	0	16.5782	60.5	19	21	40.5	156.3	0	16	1.57746	4.49964	0.60966	5.10692	5.1	1	1	116.5	58	0
15862	0	45	0	15.4317	65	13	17	40.9	162.8	0	14	1.69642	4.93926	0.54192	3.77468	5.1	1	1	128	75	27.3
6328	0	43	0	17.2447	58.2	13	19	44.7	161	0	11	1.75589	3.77556	0.64353	4.60733	4.9	1	1	106.5	67	36
683	0	52	0	15.6831	64	14	24	40.4	160.5	0	13	1.86192	5.97366	0.71127	4.88488	5.4	1	1	90.5	56	12
11418	0	47	0	16.8993	59.4	22	19	43.1	159.7	0	10	1.58522	3.90486	0.46289	4.82937	4.942	1	1	91.5	58	0
19398	0	58	0	16.1915	62	14	19	38.9	155	0	16	2.01708	6.69774	0.3387	5.60651	5.3	1	1	108.5	71	0
9681	0	40	0	17.1778	58.5	15	17	43.1	158.4	0	18	1.84123	5.01684	0.42902	4.77386	4.8	1	1	107.5	69	0
12635	0	33	0	16.6182	60.5	13	17	38.8	152.8	0	8	1.70417	3.82728	0.44031	5.21794	4.9	1	3	89	58	0
8237	0	31	0	16.6743	60.3	14	13	42.9	160.4	0	10	2.17483	4.62894	0.44031	4.49631	5	1	1	92.5	59	1
8865	0	27	0	15.4692	65	12	24	41.1	163	0	11	1.62918	5.5599	0.53063	4.60733	4.9	1	2	75.5	52.5	0
17744	0	39	0	16.508	61	6	10	44.4	164	0	12	1.65504	5.14614	0.44031	5.38447	5.6	1	1	123.5	75.5	1
7743	0	23	0	17.1664	58.7	13	15	42.8	157.9	1	11	1.62659	4.47378	0.25967	4.4408	4.8	1	1	93	60.5	1
15160	0	24	0	15.8828	63.5	18	16	39	156.7	0	13	1.9214	5.61162	0.66611	4.49631	5.4	1	1	109.5	69.5	1
9683	0	49	0	16.0126	63	6	12	43.7	165.2	0	9	1.30852	4.2669	0.83546	4.9959	5	1	1	98.5	61.5	0
2884	0	40	0	18.0343	56	11	13	38.6	146.3	1	7	1.98346	4.21518	0.5645	5.32896	5.1	1	1	94.5	60	0
410	0	57	0	17.7329	57	20	18	45	159.3	0	10	2.04553	6.69774	0.47418	4.94039	5	1	1	113.5	76.5	0
2987	0	39	0	17.9716	56.3	12	12	46.7	161.2	1	10	2.26275	5.50818	0.68869	4.66284	5	1	1	105	69	0
9321	0	33	0	16.5991	61	17	11	42.6	160.2	0	10	1.64987	4.47378	0.30483	4.77386	4.6	1	1	90.5	54	0
1668	0	38	0	17.3978	58.2	13	15	41.1	153.7	0	6	2.01708	5.0427	0.42902	5.32896	5.5	1	1	102.5	69.5	0
7170	0	44	0	17.8386	56.8	36	65	38.6	147.1	1	8	2.3274	5.8185	0.46289	4.66284	5	1	1	85	57.5	0
11281	0	21	0	15.9637	63.5	12	13	39.6	157.5	0	12	1.21801	3.59454	0.16935	4.77386	4.942	1	1	107	64	1
2013	0	38	0	17.3337	58.5	8	12	42.4	156.4	0	8	1.75848	4.5255	0.50805	5.27345	4.9	2	3	91	54.5	84
20886	0	37	0	17.4915	58	13	13	40.2	151.6	0	8	2.48256	6.02538	0.38386	5.82855	5.4	1	1	126	83.5	0
13700	0	49	0	16.3729	62	15	18	44.9	165.6	0	15	1.41971	4.60308	0.46289	5.10692	5.5	1	1	91	59.5	1
19412	0	48	0	16.1228	63	11	10	40.3	158.1	0	9	2.0688	5.97366	0.20322	4.60733	5.5	1	1	98.5	56	1
20018	0	30	0	16.3864	62	10	9	45.1	165.9	0	19	2.56014	5.01684	0.38386	5.21794	5.1	1	1	107.5	68	0
9747	0	35	0	17.0879	59.5	16	19	43.2	159	0	9	1.61366	4.47378	0.24838	5.05141	4.9	1	1	115.5	74.5	0
19795	0	60	0	16.6708	61	10	16	40	154.9	1	13	1.86192	5.40474	0.34999	4.38529	5.5	1	1	112.5	64.5	0
6447	0	39	0	17.2481	59	13	19	44.1	159.9	0	18	2.11535	5.35302	0.21451	4.60733	4.8	1	1	98.5	58.5	1
6758	0	43	0	17.1085	59.5	11	10	48	167.5	0	7	1.6628	4.47378	0.77901	5.27345	5.1	1	1	92.5	56	0
8700	0	41	0	17.8612	57	12	16	43.3	155.7	1	11	2.44894	5.87022	0.5645	5.10692	5.5	1	1	104	71.5	1
19142	0	39	0	16.1782	63	15	17	40.9	159	0	8	1.70676	3.95658	0.27096	4.9959	5.9	1	1	106.5	62	1
20247	0	35	0	16.7174	61	7	14	46.4	166.6	0	13	2.1981	4.93926	0.37257	4.94039	5.3	1	1	94.5	58	0
8836	0	33	0	17.4593	58.5	11	14	45.2	160.9	0	13	1.76107	3.82728	0.37257	4.71835	4.4	2	2	110	68.5	84
10796	0	36	0	16.4794	62	14	19	46.9	168.7	0	6	1.37575	3.64626	0.40644	4.71835	5.452	1	1	93.5	64.5	0
10036	0	47	0	16.2189	63	15	17	40.9	158.8	0	7	1.86709	4.7841	0.55321	4.77386	4.84	1	1	117	73	1
14162	0	44	0	16.6158	61.5	14	15	40.8	156.7	0	15	1.67573	5.61162	1.02739	5.10692	5.2	1	1	87.5	55	1
8255	0	35	0	17.3252	59	17	22	45.3	161.7	0	6	1.55936	6.49086	1.21932	4.60733	4.6	1	1	117.5	67	1
16341	0	45	0	16.896	60.5	16	25	41.7	157.1	0	12	1.83606	6.0771	0.37257	4.88488	5.1	1	1	94.5	61	0
18506	0	42	0	17.6329	58	14	12	40.9	152.3	0	12	1.44816	4.03416	0.66611	5.32896	5.5	1	1	119	68.5	1
874	0	44	0	17.8987	57.2	19	28	44.4	157.5	1	11	1.58263	4.93926	0.6774	4.32978	4.5	1	1	88.5	55	0
10607	0	38	0	17.4143	58.8	19	21	42	155.3	1	15	1.65504	4.2669	0.19193	5.10692	4.8	1	1	126.5	81	1
16835	0	36	0	16.5173	62	14	23	41.6	158.7	0	12	2.43084	4.88754	0.42902	4.94039	5	1	1	99.5	66.5	1
15649	0	51	0	16.8004	61	18	27	42.1	158.3	0	13	1.93691	6.02538	0.72256	4.94039	5.7	1	3	106	65.5	0
17214	0	39	0	16.5297	62	17	22	40.9	157.3	0	12	1.96536	4.55136	0.36128	5.05141	5.5	1	1	115	65	0
8379	0	35	0	17.9813	57	8	12	43.2	155	0	7	2.00415	4.99098	0.49676	4.71835	5.2	1	1	97.5	61	1
5451	0	63	0	16.6702	61.5	19	26	41.3	157.4	0	18	2.37395	6.62016	1.04997	5.05141	5.7	1	1	130.5	81	60
2685	0	56	0	17.6777	58	19	15	42.8	155.6	0	7	1.6447	5.63748	1.09513	5.27345	5.4	1	1	109.5	64.5	0
17822	0	51	0	16.5412	62	10	14	40.1	155.7	0	10	2.63772	5.19786	0.30483	5.27345	5.6	1	1	110.5	57.5	1
7421	0	43	0	17.3866	59	16	16	44.9	160.7	0	13	1.5878	5.84436	0.75643	4.77386	5	1	1	105.5	65	1
6475	0	40	0	16.9304	60.6	10	13	40.1	153.9	0	15	1.3292	4.7841	1.08384	4.88488	5	1	1	96.5	59	1
20670	0	39	0	15.3175	67	13	11	43.8	169.1	0	13	1.57746	3.95658	0.29354	5.21794	5.3	1	1	117	78	0
16949	0	33	0	16.2909	63	14	18	39.9	156.5	0	15	1.83606	5.58576	0.65482	5.32896	5.4	1	1	99.5	62	54.6
17697	0	41	0	17.1056	60	12	12	43.9	160.2	0	11	2.01708	4.03416	1.20803	4.55182	5.2	1	1	111.5	58.5	0
7282	0	40	0	18.3323	56	11	11	44.9	156.5	0	11	1.48436	3.879	0.51934	5.49549	5.7	1	1	127.5	83	12
7344	0	41	0	17.8243	57.6	23	16	43.6	156.4	0	10	2.0326	5.27544	0.64353	5.05141	4.9	1	1	104	64	0
6340	0	35	0	17.2607	59.5	19	17	42.6	157.1	1	12	2.20327	4.2669	0.30483	4.82937	5.248	1	1	96.5	58.5	1
13236	0	40	0	16.5648	62	5	16	42.3	159.8	0	11	1.9033	4.21518	0.25967	5.10692	4.9	1	1	117	72	1
14489	0	42	0	16.5693	62	14	19	42.1	159.4	1	16	1.96019	3.98244	0.31612	4.4408	5.1	2	1	111.5	76	126
14067	0	49	0	16.3143	63	7	14	41.4	159.3	0	11	2.39205	7.31838	0.55321	4.88488	5.6	1	1	94.5	58.5	0
15973	0	43	0	17.1308	60	12	15	46.3	164.4	0	14	1.6809	6.62016	0.59837	4.60733	5.5	1	1	106.5	72	0
5007	0	43	0	17.3087	59.4	14	19	43.1	157.8	0	11	2.35843	5.6892	0.81288	4.49631	4.6	1	1	86	56	60
12642	0	21	0	16.9973	60.5	14	16	41.1	155.5	0	11	1.23869	3.69798	0.39515	4.71835	5.1	1	1	81.5	52.5	1
13089	0	40	0	16.6519	61.8	10	13	39.8	154.6	0	13	1.46109	4.08588	0.4516	4.77386	5.5	1	1	101.5	56	0
8670	0	46	0	16.8787	61	12	14	44.9	163.1	0	11	1.58005	4.9134	0.97094	5.43998	5.1	1	1	87.5	57.5	0
7879	0	31	0	16.3467	63	11	10	41.9	160.1	0	7	1.88519	4.06002	0.38386	5.16243	5	1	1	107	70	0
19245	0	25	0	16.3569	63	6	11	41.3	158.9	0	11	2.37912	5.4306	0.40644	4.88488	5.2	1	1	99	54	1
509	0	43	0	17.3192	59.5	13	10	43.4	158.3	0	11	1.51281	5.09442	1.17416	5.66202	4.7	1	1	105	65	0
6291	0	37	0	17.3011	59.6	21	17	43.3	158.2	0	10	1.1818	3.28422	0.18064	4.82937	5.1	1	1	80.5	55	0
17288	0	41	0	17.4781	59	15	16	44.8	160.1	0	10	1.9395	4.3962	0.20322	4.27427	5	1	1	90	61.5	0
2504	0	49	0	17.6288	58.5	11	12	41.7	153.8	0	9	1.21283	5.87022	0.37257	4.60733	4.8	1	1	118	75	0
6084	0	45	0	17.6306	58.5	8	10	48.7	166.2	0	10	1.74038	5.06856	0.63224	4.88488	4.8	1	1	119.5	71	1
14294	0	35	0	17.1954	60	16	19	40.2	152.9	0	13	1.61625	4.31862	0.3387	4.60733	5.1	1	1	90.5	58.5	0
6730	0	63	0	18.0403	57.2	17	20	41.9	152.4	0	13	1.08095	4.96512	1.02739	4.94039	4.7	1	1	98.5	62	0
19116	0	40	0	16.9225	61	11	12	41.5	156.6	1	13	2.30154	6.64602	0.48547	5.66202	5.5	2	1	115	81.5	90
10883	0	26	0	16.9815	60.8	11	15	42.5	158.2	0	14	1.9395	4.55136	0.41773	4.82937	4.738	1	1	110.5	73	1
9419	0	55	0	18.7826	55	17	20	45.3	155.3	0	14	1.92916	6.54258	0.41773	4.4408	5	2	1	104.5	65.5	84
14570	0	29	0	16.666	62	16	20	43.2	161	0	13	1.12232	3.7497	0.27096	4.88488	5	1	1	96.5	63	0
8933	0	32	0	17.6703	58.5	9	13	47.7	164.3	0	6	1.53608	4.3962	0.69998	4.88488	5.2	1	1	92	58.5	0
1420	0	50	0	16.9718	61	17	24	38.8	151.2	0	9	1.80761	5.45646	0.16935	5.27345	5.7	1	1	99.5	57.5	0
15659	0	34	0	16.3148	63.5	16	17	43.4	163.1	0	15	1.89812	4.80996	0.29354	4.49631	4.9	1	2	98	57	18
10164	0	22	0	16.4456	63	19	18	43	161.7	0	10	0.744768	2.79288	0.41773	4.71835	5.2	1	1	88	55.5	5.6
7747	0	23	0	16.9448	61.2	18	14	43	159.3	0	8	1.20249	4.80996	1.11771	4.82937	4.6	1	3	87.5	53.5	54
6622	0	24	0	18.2324	56.9	21	19	46.5	159.7	0	10	2.04553	4.80996	0.37257	4.4408	5.4	1	1	94.5	60.5	0
14863	0	39	0	17.0087	61	17	18	46.7	165.7	0	17	1.90071	5.19786	0.82417	5.05141	5	2	1	120	70	84
598	0	54	0	17.3524	59.8	11	17	42.5	156.5	0	7	0.848208	5.4306	0.97094	5.16243	5.6	1	1	126	78	1
8007	0	41	0	17.1275	60.6	16	15	43.3	159	0	11	1.5878	4.86168	0.23709	4.66284	5	1	1	89.5	59.5	12
9156	0	46	0	17.3035	60	23	27	43.8	159.1	0	12	1.5878	4.11174	0.40644	5.16243	4.9	1	1	100	67	0
20100	0	43	0	16.755	62	9	10	43	160.2	0	16	2.8446	5.172	0.30483	4.77386	5.2	1	1	105.5	66.5	1
16	0	53	0	16.95	61.3	19	20	45.7	164.2	1	16	1.63435	5.01684	0.7903	4.55182	4.6	1	1	111	72	18
2809	0	38	0	17.9186	58	11	10	45.3	159	0	7	1.67831	5.5599	0.54192	4.9959	5.1	1	1	105	68.5	12
11958	0	35	0	17.4109	59.7	14	16	42.1	155.5	0	10	1.5335	4.86168	0.69998	4.21876	5	1	1	98.5	55	1
18086	0	32	0	17.6216	59	13	8	41.9	154.2	0	12	2.0688	4.88754	0.38386	4.32978	5.1	1	1	106	67.5	0
11217	0	53	0	16.5041	63	17	21	39.6	154.9	0	15	1.91364	5.79264	0.38386	5.66202	5.3	1	1	93	54	2.8
12930	0	35	0	17.3306	60	9	13	43.1	157.7	0	8	1.25938	3.54282	0.39515	4.71835	5.2	1	1	115.5	75.5	1
19703	0	48	0	16.7723	62	18	14	43.8	161.6	0	12	3.07734	6.3357	0.64353	4.66284	5.6	1	1	108	60.5	1
13865	0	35	0	16.64	62.5	14	20	38.8	152.7	0	19	1.61108	3.6204	0.2258	4.88488	5.4	1	1	92	50	0
7443	0	40	0	18.3436	56.7	30	21	43.9	154.7	0	12	1.10681	4.68066	0.82417	4.55182	5.1	1	1	96.5	60	0
7245	0	39	0	17.0522	61	19	22	42.3	157.5	1	31	1.6809	5.27544	0.58708	5.60651	5.1	1	1	93	54	0
8499	0	42	0	17.7607	58.6	19	18	43.5	156.5	0	10	2.18517	4.80996	0.69998	4.94039	4.4	1	1	92.5	57	0
930	0	48	0	17.2376	60.4	13	21	47.5	166	0	7	1.79468	4.96512	0.54192	5.38447	5.6	1	1	103.5	69	0
7397	0	37	0	17.8904	58.2	14	16	47.3	162.6	0	9	2.42308	4.96512	0.59837	5.05141	4.8	1	1	92	59	0
18849	0	40	0	16.5281	63	23	17	39.3	154.2	0	16	2.48256	4.24104	0.31612	4.77386	5.2	1	1	85.5	56.5	22
20562	0	43	0	17.2115	60.5	8	17	39.4	151.3	0	13	2.43084	5.40474	0.21451	4.71835	5.3	2	1	106	61.5	126
15059	0	45	0	16.6688	62.5	14	20	43.1	160.8	0	12	1.73003	4.37034	0.32741	4.60733	5	1	1	102.5	63	0
2822	0	34	0	17.5406	59.4	10	15	40.9	152.7	0	9	1.45592	4.3962	0.23709	4.21876	5.4	1	1	102	65	1
15683	0	38	0	16.8083	62	16	13	42.6	159.2	0	13	1.70676	4.73238	0.41773	4.88488	5.1	1	1	120.5	71.5	0
12696	0	33	0	16.8103	62	10	14	40.7	155.6	0	10	1.29559	3.43938	0.16935	4.55182	4.8	1	1	91	54	0
9718	0	35	0	17.6666	59	14	15	50.1	168.4	0	11	1.96795	4.75824	0.23709	4.32978	5	1	1	101.5	56	1
4696	0	45	0	17.0364	61.2	18	15	44.6	161.8	0	11	1.44816	5.76678	0.74514	5.16243	5.1	1	1	118	74	0
12996	0	35	0	16.3466	63.8	14	22	42.9	162	0	10	1.2568	4.29276	0.51934	4.05223	4.8	1	1	90	52.5	1
11565	0	49	0	16.4254	63.5	7	18	37.7	151.5	1	8	1.3292	5.22372	0.41773	4.77386	4.942	1	1	84	50	1
18693	0	35	0	17.6925	59	9	11	44	157.7	0	15	2.22396	3.95658	0.77901	4.71835	5	1	2	104	60.5	1
3442	0	37	0	18.3149	57	5	9	44.8	156.4	0	8	1.78693	4.88754	0.40644	4.77386	4.9	1	1	102.5	62.5	1
17446	0	45	0	17.1142	61	18	24	42.4	157.4	0	11	2.01708	4.93926	0.31612	4.77386	4.8	1	1	114.5	72.5	40.95
8291	0	32	0	17.8501	58.5	19	15	40.7	151	0	14	2.11535	5.48232	0.9032	4.38529	4.7	1	1	90.5	56.5	0
8324	0	49	1	16.9531	61.6	15	13	43.4	160	0	14	2.30671	6.49086	1.19674	5.551	4.7	1	1	105	73.5	21.1
7632	0	31	0	16.3439	63.9	11	10	45.8	167.4	0	12	1.59815	4.88754	0.37257	4.55182	4.9	1	1	91	57	1
17645	0	29	0	16.8496	62	10	14	40.9	155.8	0	28	1.83606	4.1376	0.83546	4.55182	5.1	1	1	100.5	62.5	35
15384	0	51	0	17.1326	61	15	19	46.7	165.1	0	17	1.03957	3.38766	0.16935	5.71753	5.7	1	1	125	81	1
14326	0	30	0	17.1335	61	19	26	48.3	167.9	1	19	2.14121	5.89608	0.38386	4.49631	5.2	1	1	83.5	52.5	1
2318	0	40	0	17.8363	58.6	22	22	38.7	147.3	0	25	1.75331	5.12028	0.3387	4.4408	4.8	1	1	89.5	58	22
6141	0	39	0	17.4214	60	12	12	47.2	164.6	0	10	1.85416	4.49964	0.38386	4.49631	5	1	1	93	54.5	0
20376	0	35	0	16.8719	62	8	11	43.3	160.2	0	10	1.39644	3.64626	0.60966	4.9959	5	1	1	104.5	59	1
16900	0	33	0	16.6195	63	9	18	48.2	170.3	0	10	1.39644	4.70652	0.42902	4.88488	5.2	1	1	107.5	68.5	0
17708	0	39	0	17.168	61	10	7	45	161.9	0	10	2.24982	4.29276	0.30483	4.82937	5.2	1	1	107	69.5	1
3376	0	45	0	17.6033	59.5	28	26	41.1	152.8	1	15	1.84123	4.9134	0.73385	5.05141	5.2	1	1	100	60	0
1929	0	44	0	17.9391	58.4	13	10	46.5	161	1	11	1.98863	4.37034	0.6774	4.55182	4.8	1	1	108.5	67	0
11865	0	38	0	16.8988	62	21	22	42.4	158.4	1	10	2.09725	5.32716	0.2258	3.8857	5	1	1	98	67	1
9705	0	31	0	16.5529	63.3	11	15	41.9	159.1	0	7	1.80761	4.55136	0.65482	5.21794	4.7	1	3	107.5	66	1
17793	0	58	0	16.6388	63	55	51	40.7	156.4	0	17	1.1637	4.44792	1.33222	5.71753	5.4	1	1	114	64	0
2049	0	43	0	18.4249	56.9	9	9	45.3	156.8	0	8	1.90071	5.01684	0.49676	5.05141	5.1	2	1	90.5	56	126
16359	0	35	0	16.7766	62.5	11	19	41.3	156.9	0	11	1.47402	4.34448	0.47418	5.16243	5	1	2	101	64.5	36
8135	0	47	0	18.1464	57.8	9	14	47.8	162.3	0	10	2.12828	5.61162	0.74514	4.88488	4.8	1	1	92	60.5	0
6635	0	46	0	18.1578	57.8	9	12	45.1	157.6	0	6	1.91105	5.8185	0.5645	4.9959	4.8	1	3	96.5	58	1
9107	0	27	0	16.8203	62.4	7	12	43.6	161	0	8	1.53091	4.31862	0.4516	4.60733	4.6	1	2	96.5	59	0
10743	0	35	0	16.7936	62.5	10	13	41.5	157.2	0	11	1.73779	4.42206	0.36128	4.9959	4.432	1	1	109	74.5	1
9523	0	35	0	18.4202	57	8	9	45	156.3	0	12	1.30852	4.5255	0.5645	5.43998	5.1	1	3	107	60	0
1206	0	48	0	17.4517	60.2	10	14	44.9	160.4	0	10	1.91105	4.08588	1.10642	4.94039	4.4	2	1	103	62	126
15185	0	31	0	17.3686	60.5	13	18	47	164.5	0	12	2.04294	5.3013	0.66611	5.27345	5.1	1	1	108.5	70	1
2547	0	37	0	18.152	57.9	8	12	44.8	157.1	0	11	1.56194	3.67212	0.30483	4.55182	5.2	1	1	84.5	53	0
18688	0	33	0	16.9641	62	11	9	43.7	160.5	0	14	1.39644	5.09442	0.94836	5.49549	5.9	1	1	95	55	0
17490	0	35	0	16.8368	62.5	12	19	46.9	166.9	0	8	2.14638	5.89608	0.85804	4.60733	5.2	1	1	106.5	62.5	0
7571	0	30	0	17.6878	59.5	16	12	44.1	157.9	0	14	1.80503	4.11174	0.32741	4.60733	4.6	1	1	112	70	0
14353	0	45	0	18.1478	58	8	15	43.6	155	0	13	1.86451	5.09442	0.55321	4.94039	5	1	1	105.5	62	0
12463	0	39	0	17.5662	60	11	15	46.5	162.7	0	8	1.96536	4.0083	0.19193	4.55182	4.8	2	1	107	68	90
18606	0	35	0	16.6074	63.5	22	17	43.8	162.4	0	17	2.17224	5.19786	0.28225	5.38447	5.3	1	3	102	57	0
20904	0	35	0	15.982	66	9	12	38.1	154.4	0	12	2.56014	6.49086	0.48547	5.05141	5.5	1	1	100	63	0
16802	0	50	0	16.8794	62.5	16	20	41.5	156.8	0	13	2.04294	5.45646	0.40644	4.88488	5.6	1	1	117	73.5	1
10917	0	38	0	17.1571	61.5	12	13	41.7	155.9	0	17	1.51798	4.08588	0.80159	5.05141	5.044	1	1	92.5	59	0
8838	0	31	0	17.1578	61.5	8	18	42.4	157.2	0	21	1.66538	4.70652	0.48547	4.88488	4.7	2	1	107	74.5	90
5815	0	51	0	18.3208	57.6	24	8	44.7	156.2	1	12	2.04553	5.58576	0.40644	5.551	5.6	1	1	98.5	61	52.5
480	0	45	0	18.5184	57	9	15	41.5	149.7	0	5	1.94209	5.0427	0.21451	4.82937	4.5	1	1	76.5	43.5	1
8570	0	40	0	17.028	62	9	11	37.5	148.4	0	15	1.33696	4.47378	0.7903	4.9959	5.5	1	1	88.5	56.5	0
1558	0	42	0	16.8957	62.5	13	12	47.8	168.2	1	10	1.71969	5.5599	0.46289	5.05141	5.2	1	1	113.5	71.5	0
15329	0	51	0	17.1773	61.5	11	18	46.2	164	0	15	1.86192	5.24958	0.42902	4.71835	5.5	1	1	108	75.5	36
7825	0	48	0	17.2098	61.4	24	24	41.4	155.1	0	7	1.9033	5.48232	0.31612	4.66284	4.8	1	1	113.5	71	0
5660	0	50	0	17.911	59	12	13	44.6	157.8	0	18	1.83089	5.61162	0.71127	5.27345	5.7	1	1	108.5	69.5	0
7241	0	52	0	18.2216	58	11	16	44.8	156.8	0	9	1.54384	5.6892	0.74514	5.05141	5	1	1	107	73.5	0
17605	0	45	0	16.514	64	6	21	43.5	162.3	0	17	1.31886	4.16346	1.28706	5.66202	6	1	2	125.5	80	0
17881	0	53	0	17.0549	62	23	18	40.5	154.1	0	14	2.09466	4.37034	0.68869	5.43998	5.2	1	1	127.5	79.5	0
5981	0	41	0	18.5525	57	13	9	43.6	153.3	0	14	1.58522	5.14614	0.40644	4.4408	4.8	1	3	100	65.5	0
18310	0	52	0	16.5251	64	16	18	44.5	164.1	0	30	2.30154	5.50818	0.54192	5.551	5.6	1	1	112	72.5	36
8352	0	36	0	17.6365	60	14	17	46	161.5	0	8	2.0507	4.49964	0.49676	5.27345	5.5	1	1	102	68.5	0
18602	0	47	0	16.2839	65	29	19	42	160.6	0	35	1.86192	6.5943	0.77901	5.05141	5.1	2	1	99.5	65.5	88
12641	0	32	0	16.5691	63.9	13	18	45	164.8	0	13	0.977508	3.80142	0.37257	5.05141	5.2	1	1	111	72.5	0
10070	0	46	0	16.4164	64.5	27	34	42.5	160.9	0	18	2.39464	5.58576	0.40644	4.94039	5.2	2	1	119	73.5	122.5
15828	0	45	0	17.0786	62	16	21	44.6	161.6	0	12	1.26714	4.34448	0.86933	4.94039	5.1	1	1	103	66	0
18676	0	46	0	16.2941	65	8	10	44.9	166	0	12	1.91364	5.12028	0.77901	4.55182	5.1	1	1	92.5	56.5	1
12522	0	38	0	17.0029	62.3	14	20	43.8	160.5	0	11	1.45075	5.79264	0.73385	5.05141	5.7	1	1	100.5	60	0
15405	0	44	0	18.2759	58	16	18	39.6	147.2	0	14	1.88778	5.76678	0.40644	4.94039	5.2	1	3	112.5	69	0
13414	0	32	0	16.309	65	28	22	40.2	157	0	13	1.79986	4.55136	0.57579	5.05141	5.4	1	1	104.5	67	1
2773	0	44	0	16.6173	63.8	13	20	42.7	160.3	1	8	1.70417	5.09442	0.36128	4.49631	5.4	1	1	105	63	0
5349	0	58	0	17.5842	60.3	10	13	40.2	151.2	0	9	2.24465	5.87022	0.48547	5.38447	5.1	1	1	112.5	61.5	0
9229	0	44	0	17.8213	59.5	17	17	41.5	152.6	0	12	1.82054	5.22372	0.24838	3.99672	5	1	1	102.5	62.5	11
7776	0	34	0	17.4711	60.7	12	11	42.3	155.6	1	8	1.70417	4.31862	0.32741	4.94039	5	1	1	90.5	58.5	1
12442	0	32	0	17.6794	60	9	14	48.6	165.8	0	10	1.24645	2.7153	0.1129	4.71835	4.8	1	1	98.5	59.5	1
2180	0	37	0	17.3373	61.2	12	13	45.5	162	0	13	2.11535	5.71506	0.77901	5.21794	4.9	1	1	99.5	59.5	0
20719	0	39	0	17.6866	60	8	18	42	154.1	0	10	1.73262	4.93926	0.69998	5.21794	5.3	1	1	126.5	78	1
12856	0	32	0	18.1425	58.5	11	18	43.7	155.2	0	9	1.49212	4.44792	0.55321	4.66284	4.7	1	1	89.5	56.5	1
12744	0	59	0	17.401	61	14	22	39.1	149.9	0	9	1.5335	4.88754	1.10642	4.88488	5.5	1	3	110	67.5	1
2564	0	57	0	16.5856	64	12	14	42.3	159.7	0	11	1.06285	3.41352	1.03868	4.71835	4.8	1	1	117	73	1
12560	0	41	0	17.5226	60.6	16	22	37.3	145.9	0	15	1.43782	4.42206	0.14677	4.94039	5.2	1	1	89	51.5	0
7784	0	27	0	17.9437	59.2	12	17	42.5	153.9	0	6	1.52574	5.6892	0.73385	4.49631	4.6	1	1	98	62	1
19720	0	33	0	17.1461	62	11	14	40.4	153.5	0	16	1.78434	5.12028	0.63224	4.60733	5.2	1	1	96.5	66.5	18.2
9330	0	43	0	18.0255	59	9	11	41.1	151	0	10	1.36799	4.62894	0.50805	5.16243	5	1	3	104	64	0
8633	0	50	0	17.3526	61.3	14	15	41.1	153.9	0	9	1.63694	4.1376	0.4516	4.77386	5.2	1	1	112	72	1
4833	0	43	0	18.9351	56.2	10	18	41.7	148.4	1	7	1.59815	3.90486	0.55321	5.16243	4.8	1	1	89.5	56.5	0
7360	0	43	0	18.3568	58	9	13	46	158.3	0	8	1.61108	3.38766	0.28225	4.71835	4.8	1	1	108.5	70.5	0
14017	0	51	0	16.901	63	21	23	40.5	154.8	0	16	2.35067	6.10296	0.50805	4.82937	5.2	1	1	114.5	74.5	1
13306	0	40	0	16.3814	65	9	12	46.4	168.3	0	10	1.70159	5.01684	0.37257	4.77386	5.5	1	1	103.5	71.5	1
6669	0	40	0	18.1115	58.8	20	16	44.7	157.1	0	10	1.9033	5.79264	0.30483	4.66284	5	2	1	95.5	62.5	126
10108	0	25	0	17.3752	61.3	9	13	41.1	153.8	0	17	1.31886	4.29276	0.29354	4.71835	5.1	1	1	117	71	1
20842	0	33	0	18.0541	59	11	14	45.7	159.1	1	8	2.56014	5.12028	0.34999	5.10692	5.1	1	1	99	57.5	1
1377	0	66	0	17.0349	62.6	12	20	40.4	154	0	6	2.28085	4.62894	0.66611	5.16243	5.452	1	1	108.5	60.5	0
17907	0	42	0	17.1999	62	9	14	46.6	164.6	0	8	1.52574	3.7497	0.34999	5.43998	5.2	1	3	104	58	0
5109	0	34	0	17.0651	62.5	13	17	49.9	171	1	9	1.75848	5.12028	0.6774	4.55182	4.9	1	1	96.5	67.5	1
15951	0	39	0	17.2064	62	15	25	38.2	149	0	18	1.57746	4.44792	0.15806	4.71835	5.2	1	1	100	60	0
12220	0	44	0	16.6689	64	8	16	43.8	162.1	0	12	1.75072	5.53404	0.47418	4.77386	5.4	1	1	98.5	67.5	1
8180	0	41	0	18.0828	59	20	20	43.5	155.1	1	16	2.01967	5.48232	0.55321	4.60733	4.9	1	1	95	58.5	68.25
16057	0	21	0	16.9361	63	13	20	43.9	161	0	16	1.52574	4.03416	0.50805	5.38447	4.7	1	3	103.5	64	1
17118	0	33	0	17.7856	60	14	17	41.2	152.2	0	12	1.62918	6.2064	0.71127	4.4408	5.2	1	2	101	59.5	1
11127	0	35	0	17.1643	62.2	11	17	46.9	165.3	0	10	2.12311	5.53404	0.55321	4.4408	5.044	1	1	106	50.5	0
3723	0	35	0	17.2776	61.8	21	23	46.3	163.7	1	7	1.95243	5.87022	0.50805	3.8857	4.7	1	1	84	47	0
8725	0	44	0	18.4103	58	7	8	42.2	151.4	0	8	1.15594	3.69798	0.64353	5.16243	4.9	1	1	108	64.5	33
12811	0	34	0	17.5177	61	14	16	40.9	152.8	0	9	1.47143	5.6892	0.99352	5.16243	5.4	1	2	99	63	1
12339	0	42	0	16.1913	66	13	9	39	155.2	0	7	2.24982	5.40474	0.44031	4.32978	5.3	1	1	109.5	67.5	0
18303	0	44	0	17.8125	60	14	11	45.6	160	0	16	1.65504	5.9478	0.39515	4.88488	5.6	1	1	99.5	62.5	0
9932	0	38	0	17.6691	60.5	16	16	46.6	162.4	0	16	1.61625	5.06856	0.39515	4.88488	5.248	1	1	112	72.5	0
8306	0	52	0	17.5831	60.8	17	15	41.7	154	1	12	1.29041	4.44792	0.69998	5.77304	6	1	1	111.5	74	0
20131	0	29	0	17.249	62	8	17	44.6	160.8	0	9	1.8102	4.18932	0.32741	4.27427	5.4	1	1	84	55.5	0
13368	0	35	0	18.2857	58.5	12	15	44.5	156	0	10	1.61366	3.6204	0.15806	4.71835	4.9	1	1	99	62	0
8830	0	43	0	17.209	62.2	15	17	44	159.9	0	8	1.48695	3.64626	0.44031	4.94039	5.8	1	1	102.5	64	36
16879	0	40	0	16.4799	65	14	21	39.9	155.6	0	11	1.5516	5.172	0.36128	4.60733	5.2	1	3	100	55.5	36
17168	0	39	0	17.0093	63	14	21	41.5	156.2	0	13	2.09466	5.50818	0.6774	4.77386	5.2	1	1	92.5	58.5	0
8464	0	40	0	18.1636	59	13	10	45	157.4	0	7	1.96795	4.18932	0.9032	4.94039	5	1	1	98.5	58	0
15233	0	32	0	16.492	65	15	17	45.5	166.1	0	11	1.26973	4.29276	0.48547	4.77386	4.8	1	1	103	67	0
18705	0	49	0	16.2462	66	14	17	42.9	162.5	0	30	2.66358	5.6892	0.49676	5.49549	5.3	2	1	120.5	76	127.4
16904	0	34	0	16.6262	64.5	12	16	44.5	163.6	0	14	1.293	4.03416	0.37257	5.10692	5.7	1	1	79	53	1
20666	0	40	0	17.0335	63	17	18	42.2	157.4	0	9	1.91364	5.06856	0.3387	4.77386	5.3	1	1	101	54	0
19931	0	37	0	16.5111	65	11	12	44.3	163.8	0	14	1.9395	4.16346	0.34999	5.21794	5.4	1	1	96.5	62.5	1
7634	0	33	0	16.6425	64.5	10	18	43.3	161.3	0	12	1.8102	5.3013	0.82417	4.60733	5.5	1	1	97.5	60	0
15653	0	53	0	17.0517	63	21	24	39.5	152.2	1	12	2.43601	7.55112	0.6774	4.60733	5.4	1	1	116.5	70.5	40.95
288	0	39	0	17.4399	61.6	16	15	45.6	161.7	0	14	1.79468	5.89608	0.73385	4.9959	4.9	1	2	87	60	0
12447	0	40	0	16.866	63.7	12	23	48	168.7	1	14	1.83089	4.3962	0.48547	5.10692	5.1	2	1	99.5	69.5	122.5
12800	0	34	0	18.4349	58.3	20	26	41.7	150.4	1	11	1.49471	3.95658	0.18064	4.66284	5.1	1	1	98	63	0
15768	0	30	0	17.924	60	13	17	43.9	156.5	0	11	1.47402	3.879	0.31612	4.9959	5.4	1	2	89	58	1
9449	0	36	0	18.2308	59	13	11	48.2	162.6	1	13	1.84899	4.80996	0.71127	4.32978	4.9	1	1	110	74	60
18598	0	52	0	16.2995	66	17	17	43.2	162.8	0	29	1.99122	5.01684	0.88062	4.60733	5.2	2	3	112.5	73	90
3465	0	34	0	18.7107	57.5	11	16	48.5	161	0	8	2.53945	6.41328	0.91449	4.82937	5	1	1	110.5	71	1
8390	0	31	0	17.7904	60.5	9	15	41.7	153.1	0	6	1.30076	4.21518	0.31612	4.77386	5.4	1	1	91.5	59	0
14297	0	35	0	16.8208	64	16	22	42.9	159.7	0	12	2.23172	5.27544	0.29354	5.21794	5.8	1	2	115.5	70.5	0
6672	0	25	0	17.8289	60.4	14	16	43	155.3	0	11	1.41713	5.172	1.07255	4.71835	5.4	1	1	81.5	48.5	2.8
14465	0	35	0	17.5153	61.5	13	15	49.2	167.6	0	12	1.89812	4.11174	0.24838	5.66202	5.2	1	1	88.5	57	0
18760	0	38	0	16.5784	65	14	16	42.6	160.3	0	10	2.09466	4.0083	0.57579	5.16243	5.1	1	1	116	75	18
6260	0	41	0	17.9616	60	12	14	40.9	150.9	0	6	1.39127	5.12028	0.51934	4.49631	5.4	1	1	87.5	54	0
12006	0	29	0	17.6689	61	14	17	49.1	166.7	0	11	1.6447	4.08588	0.20322	5.21794	4.8	1	1	119	65.5	0
4544	0	36	0	18.1174	59.5	13	13	42.8	153.7	0	13	2.3093	6.02538	0.50805	5.10692	4.8	1	1	82	46	0
12344	0	40	0	17.5932	61.3	8	15	43.2	156.7	0	9	1.36541	3.90486	0.46289	4.82937	4.5	1	1	101.5	70	1
6482	0	45	0	17.741	60.8	23	18	48.3	165	1	8	1.84899	6.10296	0.42902	4.77386	5	2	1	84	54	84
8486	0	46	0	18.6033	58	12	18	46.5	158.1	0	10	1.70417	5.6892	0.5645	4.49631	5.2	1	3	89	58	0
10361	0	30	0	16.4509	65.6	17	16	46.1	167.4	0	7	1.51798	4.06002	0.51934	4.94039	4.432	1	2	106	68.5	0
5780	0	40	0	18.6072	58	11	11	43.9	153.6	0	11	1.75331	5.50818	0.64353	4.60733	5	1	1	90	56	0
14913	0	37	0	17.1382	63	12	17	43.6	159.5	0	10	2.1981	4.93926	0.27096	4.60733	4.9	1	1	90	63	1
19926	0	44	0	17.5584	61.5	5	6	45.4	160.8	0	10	1.62918	4.1376	0.3387	5.71753	5.1	1	1	96	61	0
7301	0	39	0	18.8797	57.2	11	11	45.3	154.9	0	10	1.77141	4.03416	0.75643	4.9959	5.4	1	1	93.5	56	0
2803	0	52	0	17.7055	61	31	29	44.2	158	1	14	2.52135	6.10296	0.40644	4.49631	5.2	1	1	110.5	72.5	0
15961	0	37	0	17.707	61	14	21	46.7	162.4	0	11	1.60332	4.47378	0.28225	4.88488	5.4	1	1	102.5	58	0
5111	0	44	0	17.012	63.5	8	16	42.9	158.8	0	13	1.99898	5.45646	1.0161	4.71835	4.6	2	1	99	59.5	126
10916	0	38	0	17.1596	63	17	19	43	158.3	0	16	1.63435	3.95658	0.51934	4.66284	4.84	1	1	96.5	59.5	0
7783	0	22	0	18.5839	58.2	12	15	45.4	156.3	0	6	1.75072	4.86168	0.66611	4.55182	4.6	1	1	87.5	47.5	0
2608	0	50	0	17.8783	60.5	18	18	46.4	161.1	0	17	1.99898	5.32716	0.42902	4.88488	5.2	1	1	97.5	61.5	36
20910	0	39	0	16.6453	65	74	42	43.2	161.1	0	21	2.0688	5.3013	0.38386	4.4408	5.6	1	1	99.5	58	0
19661	0	29	0	17.4534	62	13	15	47	164.1	0	15	1.83606	4.57722	0.36128	5.05141	5.3	1	1	84	55	1
16804	0	42	0	16.396	66	19	26	42.5	161	0	20	1.49988	3.90486	0.41773	5.43998	4.9	1	1	104	66	1
10283	0	44	0	17.7402	61	12	19	41.8	153.5	0	10	1.53608	5.6892	0.74514	4.88488	5	1	1	93.5	57.5	1
17764	0	37	0	18.3424	59	11	8	42.1	151.5	0	10	2.04294	4.5255	0.40644	4.66284	4.9	1	3	101.5	60.5	54
7202	0	36	0	17.6858	61.2	14	16	47.8	164.4	0	10	2.00932	4.18932	0.54192	5.05141	4.7	1	1	95	65	0
12578	0	45	0	18.6619	58	9	16	43.8	153.2	0	11	1.48436	5.27544	0.42902	4.82937	5.4	1	1	88.5	56.5	0
20270	0	35	0	16.9145	64	12	15	44.5	162.2	0	14	1.99122	4.44792	0.47418	4.60733	5.3	1	1	99	56	0
13751	0	41	0	16.402	66	8	13	43.9	163.6	0	13	1.79727	4.80996	0.54192	4.4408	4.8	1	1	92	58	0
8999	0	56	0	18.0469	60	17	18	42.8	154	1	13	2.45411	6.25812	0.66611	4.94039	5.1	1	1	103.5	68.5	0
12579	0	39	0	18.4488	58.7	10	14	42.4	151.6	0	14	1.11198	4.31862	0.38386	4.88488	5.1	1	1	95	58	0
13932	0	36	0	17.1916	63	9	13	42.7	157.6	0	14	1.47143	5.53404	0.50805	4.4408	4.9	1	1	98	51	0
12254	0	38	0	18.0549	60	10	13	46.8	161	0	15	1.37834	3.33594	0.30483	4.32978	4.7	1	1	101	55.5	0
6665	0	25	0	18.4248	58.8	9	14	43.3	153.3	1	9	1.99639	4.70652	0.46289	4.55182	4.6	1	1	92.5	55	9.99833
5108	0	40	0	16.9319	64	15	18	41.1	155.8	0	9	1.63694	5.27544	0.72256	4.88488	4.84	1	1	109	70	0
658	0	68	0	18.7524	57.8	11	17	41.8	149.3	0	8	2.0326	6.2064	0.60966	4.38529	5.6	1	1	93.5	57	1
10375	0	45	0	17.4855	62	9	15	46.8	163.6	0	11	1.29817	4.21518	0.55321	5.10692	5	1	1	114.5	70.5	0
10264	0	27	0	18.1312	59.8	20	18	43	154	0	9	1.78175	4.06002	0.19193	4.38529	4.6	1	1	98.5	68.5	1
10885	0	31	0	17.7469	61.1	11	15	43.8	157.1	0	9	1.59298	5.0427	0.4516	5.32896	5.35	1	3	94	60.5	0
16478	0	25	0	16.8143	64.5	9	20	45.5	164.5	0	28	1.60332	4.6548	0.54192	4.71835	5.2	1	3	97	64.5	0
1376	0	53	0	17.7857	61	10	16	38.8	147.7	0	13	1.46109	4.21518	0.40644	4.66284	5.2	1	1	104.5	69.5	2.8
4561	0	47	0	19.0412	57	15	16	40.2	145.3	1	9	2.74633	7.2408	0.51934	4.9959	6.1	1	1	95.5	61.5	0
17570	0	35	0	17.5099	62	16	22	44.1	158.7	0	10	1.65504	4.21518	0.49676	4.4408	5.1	1	1	108	65	18
14020	0	51	0	17.655	61.5	11	17	42.8	155.7	0	12	1.52833	6.30984	0.94836	4.82937	5.6	1	1	120	82	1
15350	0	34	0	16.9668	64	22	25	39.2	152	0	11	0.87924	3.59454	0.63224	4.94039	5.1	1	1	98.5	63.5	1
6831	0	56	0	16.4572	66	18	24	42.5	160.7	1	17	1.23611	4.80996	0.68869	4.71835	4.9	1	1	92.5	59	0
15759	0	35	0	18.4149	59	15	19	43.9	154.4	0	13	1.1637	4.99098	0.62095	5.05141	5.2	1	1	101.5	61	2.8
13133	0	40	0	16.9824	64	17	23	41.7	156.7	1	17	2.34809	5.74092	0.24838	4.32978	5.2	1	1	109	67.5	1
4747	0	43	0	17.7622	61.2	17	14	46.5	161.8	0	12	1.91105	6.18054	0.60966	5.88406	5	1	3	93	57.5	0
15458	0	35	0	17.5365	62	14	16	44	158.4	0	10	1.60591	5.19786	0.34999	4.27427	4.8	1	2	91.5	56	0
4545	0	47	0	18.9152	57.5	11	15	41.6	148.3	0	10	2.105	4.5255	0.95965	4.21876	4.3	1	1	120	70	1
17756	0	40	0	16.9947	64	17	15	47	166.3	0	16	2.09466	3.879	0.38386	4.9959	5.6	1	1	106	66.5	2.8
16843	0	39	0	16.9958	64	11	20	44	160.9	0	19	2.22396	6.05124	0.39515	4.77386	5.1	1	1	92.5	60	1
8316	0	36	0	18.5625	58.6	18	14	41.1	148.8	0	11	1.39903	4.62894	0.99352	4.94039	4.9	1	1	99	61	0
17892	0	36	0	18.4377	59	6	8	43.5	153.6	0	6	2.04294	3.54282	0.20322	5.32896	5.2	1	1	98.5	65	0
15742	0	21	0	17.2678	63	16	20	46.5	164.1	0	13	1.75848	4.2669	0.34999	4.21876	5.2	1	1	96.5	56.5	8.4
14205	0	36	0	16.7367	65	10	16	45.4	164.7	0	11	1.49471	3.64626	0.29354	4.10774	4.9	1	1	94	50	1
12626	0	27	0	18.1683	59.9	7	13	43.2	154.2	0	11	1.45075	3.07734	0.34999	4.60733	5.1	1	1	84	56	0
17445	0	59	0	17.8426	61	17	29	39.4	148.6	0	10	2.22396	5.22372	0.60966	5.71753	5.6	1	2	114	73.5	31.85
15351	0	44	0	17.1446	63.5	16	18	44	160.2	0	11	2.06621	4.21518	0.15806	4.21876	4.9	1	1	105	70.5	0
5248	0	40	0	18.0286	60.4	14	14	46.5	160.6	0	8	1.46109	3.98244	0.32741	4.88488	4.9	2	1	91	58.5	84
12544	0	40	0	17.0708	63.8	10	15	42.4	157.6	0	8	1.14818	3.95658	0.6774	5.27345	4.8	1	1	112.5	74.5	1
19680	0	38	0	18.1546	60	9	10	47	160.9	0	8	1.96536	4.42206	0.40644	5.49549	5.3	1	1	111	67.5	0
16656	0	47	0	17.0203	64	23	31	43.3	159.5	0	12	1.99122	5.6892	0.54192	4.71835	5.4	1	3	89	60	7.7875
20695	0	39	0	17.5719	62	23	23	43.7	157.7	0	7	1.60332	3.54282	0.25967	4.71835	5.3	1	1	81	43	12
18571	0	42	0	17.1594	63.5	14	12	45.2	162.3	0	10	2.24982	5.172	0.32741	5.551	5.4	1	1	98	58.5	0
3967	0	52	0	17.58	62	15	16	44.5	159.1	0	19	2.87046	5.12028	0.37257	4.60733	5.1	1	1	110	68.5	0
6273	0	37	0	16.5165	66	11	10	42.6	160.6	0	10	2.63772	5.48232	0.4516	4.94039	5.4	1	1	110	50.5	12
4071	0	38	0	17.0361	64	10	15	46.1	164.5	0	13	1.34731	5.45646	0.58708	5.32896	4.9	2	1	83.5	54.5	84
2280	0	44	0	17.3638	62.8	13	19	42.8	157	0	18	1.72486	6.87876	1.38867	5.49549	5	1	1	142	94.5	0
11029	0	36	0	18.4832	59	14	13	46.2	158.1	0	8	1.54901	4.08588	0.28225	5.10692	5.146	1	1	109.5	73.5	1
9786	0	40	0	17.5902	62	12	10	45.2	160.3	0	10	1.22059	4.1376	0.25967	5.05141	4.8	1	1	103	63	1
15229	0	31	0	16.915	64.5	11	24	41.8	157.2	0	14	1.5516	3.64626	0.65482	4.88488	5.1	1	1	87	55	0
19099	0	28	0	18.1841	60	8	8	40.1	148.5	0	10	2.12052	4.99098	0.31612	4.55182	5.2	1	1	101	57.5	0
1362	0	55	0	18.5657	58.8	27	27	46.7	158.6	0	15	2.04811	5.48232	0.68869	5.38447	5.4	1	1	94.5	53	0
3948	0	49	0	18.0541	60.5	16	16	45.7	159.1	0	9	1.4404	5.89608	1.30964	5.16243	5.4	1	1	100	61	0
12467	0	35	0	16.1596	67.6	25	23	42.2	161.6	1	19	1.62142	5.19786	0.34999	4.77386	5.2	1	1	81.5	52.5	54
7102	0	35	0	18.4889	59.1	13	12	41.6	150	0	10	1.06802	4.1376	0.54192	4.88488	5.1	1	1	97	60.5	0
9518	0	35	0	17.9266	61	11	14	41.2	151.6	0	10	1.48695	5.3013	0.6774	4.77386	4.7	1	1	92	58	0
20584	0	35	0	16.8241	65	11	16	44.7	163	0	18	1.62918	3.879	0.29354	4.4408	5	1	1	86	49.5	12
19252	0	52	0	17.3601	63	19	19	41.6	154.8	0	22	2.68944	6.12882	0.55321	5.21794	5.7	1	1	114	65	0
1986	0	64	0	18.2408	60	10	15	42.7	153	0	8	1.6628	5.71506	1.20803	5.49549	5.2	1	1	99	68	0
20478	0	34	0	15.4161	71	13	13	44.5	169.9	0	9	2.37912	5.14614	0.2258	4.55182	5.3	1	1	116.5	68.5	0
8035	0	40	0	17.1837	63.7	9	15	40.7	153.9	0	10	1.06026	4.24104	0.47418	5.10692	5.7	1	1	108.5	65.5	1
19748	0	35	0	17.8031	61.5	10	10	44.5	158.1	0	15	1.6809	3.7497	0.34999	5.10692	5.5	1	1	92.5	47.5	0
5433	0	39	0	16.8455	65	20	20	42	157.9	0	7	1.10164	6.93048	0.40644	4.60733	5.656	1	1	113	64	0
404	0	48	0	19.0101	57.6	12	12	40.8	146.5	1	8	2.07914	5.37888	0.32741	4.94039	5.1	1	1	90	57	0
20710	0	35	0	16.8475	65	8	9	41	156	0	19	1.99122	5.48232	0.92578	5.27345	5.3	1	1	92.5	52.5	0
7276	0	35	0	18.3125	59.8	9	13	48	161.9	0	8	2.16448	4.60308	0.38386	4.82937	5.4	1	1	95.5	65.5	1
5722	0	42	0	17.5234	62.5	11	13	42.1	155	0	8	1.9214	5.24958	0.72256	4.82937	4.6	1	1	104.5	68	60
18730	0	36	0	17.3844	63	7	9	46.7	163.9	0	11	0.98268	3.95658	0.60966	5.16243	5.5	1	1	103	68.5	0
12341	0	34	0	17.6659	62	8	12	41.3	152.9	0	11	1.71969	5.40474	0.21451	5.05141	5.4	1	1	95.5	57	18
7699	0	33	0	17.2487	63.5	15	21	45.1	161.7	1	13	1.52574	6.41328	0.63224	5.16243	5.248	1	1	115.5	73.5	0
3373	0	35	0	18.6303	58.8	11	12	43.1	152.1	0	6	1.39644	3.879	0.40644	5.21794	4.8	1	1	100	61	0
1058	0	56	0	18.0184	60.8	20	25	42.4	153.4	0	9	1.52315	3.95658	0.55321	5.43998	4.9	1	1	95.5	63.5	22
5754	0	38	0	17.1764	63.8	10	16	42.5	157.3	0	13	1.6447	4.06002	0.49676	4.9959	4.8	2	1	88	56.5	84
8692	0	46	0	18.2654	60	12	13	43.6	154.5	1	8	1.82313	4.5255	0.36128	5.21794	5.5	1	1	86.5	56.5	1
9431	0	58	0	17.452	62.8	22	18	40.8	152.9	1	19	2.35843	6.67188	0.40644	4.9959	5	2	1	114	68.5	84
3624	0	52	0	17.2615	63.5	18	15	41.9	155.8	0	11	1.40161	5.71506	0.74514	4.05223	5	1	1	96	61	0
19817	0	40	0	17.1277	64	11	19	46.8	165.3	1	5	1.6809	4.2669	0.3387	5.27345	5.4	1	1	109	72.5	5.13333
7233	0	36	0	17.8884	61.3	13	15	42.7	154.5	0	9	1.94726	4.34448	0.37257	5.10692	5.1	1	1	81	49.5	0
10091	0	36	0	17.6033	62.3	17	16	41.1	152.8	0	12	1.47143	4.3962	0.23709	4.60733	4.9	1	1	110	64	1
249	0	60	0	18.2836	60	22	20	42.8	153	0	11	2.19034	6.25812	0.84675	5.71753	5.2	1	1	114	64.5	0
13426	0	35	0	17.6953	62	14	15	45.3	160	0	15	1.49988	4.03416	0.31612	4.38529	4.9	1	1	103.5	68	0
7161	0	42	0	18.2257	60.2	7	10	49.8	165.3	1	8	1.43264	3.77556	0.37257	4.82937	5.2	1	1	95	58	2.8
14777	0	42	0	16.8882	65	12	15	40	153.9	0	12	1.4223	3.85314	0.23709	5.16243	5.2	1	1	98.5	56	0
19043	0	77	0	17.1592	64	15	23	38.3	149.4	1	11	2.37912	5.87022	0.4516	5.38447	5.3	1	1	126.5	65.5	0
3844	0	42	0	18.2431	60.2	12	14	47.7	161.7	0	9	1.55419	4.37034	0.44031	5.60651	5.6	1	1	102.5	64	54
2153	0	46	0	19.4407	56.5	11	15	43.8	150.1	0	15	1.49988	6.30984	1.00481	4.32978	5.1	1	1	82	47	0
5367	0	27	0	17.8608	61.5	21	20	42.8	154.8	0	9	1.64987	4.42206	0.44031	4.38529	4.7	1	1	101.5	60.5	0
20766	0	42	0	17.7175	62	11	7	45.3	159.9	0	18	1.9395	4.86168	0.4516	4.77386	4.8	1	1	109.5	66.5	0
4208	0	39	0	18.0087	61	9	15	44.9	157.9	0	11	1.63952	4.08588	0.39515	4.66284	4.5	1	1	100.5	67	36
17695	0	37	0	17.4378	63	14	11	42.6	156.3	0	14	1.9395	4.44792	0.47418	4.60733	5.2	1	1	105.5	66.5	0
16283	0	36	0	16.9086	65	23	25	47.1	166.9	0	16	1.91364	4.9134	0.24838	4.66284	5.1	1	1	89.5	54.5	0
6955	0	49	0	18.3798	59.8	18	18	44.5	155.6	0	9	1.95243	6.51672	0.86933	5.32896	5.4	1	1	115.5	74	1
4759	0	45	0	17.1778	64	14	15	43.1	158.4	0	8	1.26197	5.92194	0.75643	4.94039	5.6	1	1	98.5	60	0
8967	0	34	0	18.0841	60.8	10	15	54.5	173.6	0	11	1.84382	3.77556	0.27096	4.49631	4.9	1	1	97	60	0
13327	0	37	0	17.3178	63.5	10	17	44.5	160.3	0	11	1.74038	5.8185	0.37257	4.60733	5.2	1	1	100.5	63.5	0
9629	0	34	0	16.4873	66.7	10	14	46.7	168.3	0	12	1.43782	4.1376	0.68869	4.9959	5.1	1	1	107	68	1
13309	0	42	0	17.4659	63	9	19	44.1	158.9	0	20	1.58522	4.1376	0.49676	4.55182	4.9	1	1	87	44.5	36
8691	0	40	0	19.3066	57	13	14	44.9	152.5	0	13	1.98605	5.76678	0.75643	4.66284	5.2	1	1	98	64.5	1
3012	0	35	0	17.4681	63	14	14	45.9	162.1	0	11	1.70935	4.21518	0.46289	4.32978	4.8	1	1	97	65.5	1
19461	0	35	0	15.9495	69	14	25	41.6	161.5	0	9	2.92218	6.51672	0.23709	5.05141	5.2	1	1	84	50.5	1
1745	0	38	0	18.9748	58	18	18	41.9	148.6	0	8	1.77141	4.49964	0.62095	4.66284	4.7	1	1	97	60	0
11720	0	33	0	18.4975	59.5	10	14	42.4	151.4	1	12	1.93174	5.172	0.3387	5.10692	5.6	1	1	94.5	64	1
2558	0	43	0	17.7559	62	13	18	40.7	151.4	0	18	1.47919	4.06002	0.20322	5.16243	5.5	1	3	95	65.5	2.8
6063	0	48	0	16.8104	65.5	21	20	45.6	164.7	0	14	2.0869	5.32716	0.57579	4.94039	5.9	1	1	119.5	74	0
2112	0	41	0	18.3608	60	10	14	45.2	156.9	1	11	1.17922	4.06002	0.55321	4.55182	5.6	1	1	99.5	61	1
3954	0	47	0	18.2104	60.5	14	12	43.3	154.2	0	10	1.78951	5.5599	0.75643	5.49549	4.5	1	1	92.5	59	0
9108	0	21	0	18.1209	60.8	15	16	46.1	159.5	1	12	1.45075	4.21518	0.38386	4.32978	5.4	1	1	111.5	65.5	0
4315	0	43	0	18.1912	60.6	20	20	44.1	155.7	1	11	2.14638	5.58576	0.55321	4.4408	5.1	1	1	100.5	62	18.2
10174	0	28	0	17.6707	62.4	12	11	49.4	167.2	0	8	1.38351	4.0083	0.54192	4.32978	4.5	1	2	109.5	62.5	12.6
20022	0	30	0	17.2317	64	16	12	44.5	160.7	0	10	1.65504	4.49964	0.85804	5.32896	5.2	1	1	126	75	0
10441	0	54	0	17.0994	64.5	14	17	41.4	155.6	0	8	1.69383	5.58576	0.86933	4.60733	5.248	1	1	127.5	81.5	1
6021	0	38	0	19.1847	57.5	13	13	50.1	161.6	0	8	1.91364	4.55136	0.41773	5.16243	5.6	1	1	95	58	0
18837	0	39	0	16.2262	68	13	11	42.9	162.6	0	14	1.49988	3.07734	0.48547	4.82937	5.3	1	1	86.5	51.5	1
25	0	50	0	17.7979	62	23	25	42.1	153.8	0	24	1.98346	6.18054	1.29835	4.32978	4.7	1	1	95.5	64	0
19630	0	30	0	17.243	64	9	8	43.1	158.1	0	11	2.22396	4.80996	0.60966	4.9959	5.6	1	1	126.5	70	0
19131	0	52	0	17.8011	62	8	8	45.4	159.7	0	9	2.27568	5.19786	0.48547	4.77386	5.7	1	3	101	58.5	60
1406	0	70	0	17.9751	61.4	19	11	45.5	159.1	1	10	1.37317	5.9478	1.08384	5.27345	5.5	1	1	113	58.5	0
11820	0	32	0	16.9815	65	13	18	42.5	158.2	0	12	1.50247	4.0083	0.48547	4.55182	4.8	1	3	91	58.5	36
17470	0	35	0	17.8126	62	10	11	41.1	151.9	1	13	2.40498	5.48232	0.92578	5.10692	5.2	1	1	125	85.5	18
20273	0	35	0	17.8148	62	19	12	43.8	156.8	0	25	2.01708	3.95658	0.19193	4.38529	5.2	1	1	99	56.5	0
20908	0	22	0	17.8148	62	5	7	43.8	156.8	1	8	1.70676	3.59454	0.32741	5.21794	5.1	1	1	108	71	1
1857	0	52	0	18.3397	60.3	16	22	43.1	153.3	0	14	1.64728	4.49964	0.23709	4.66284	4.7	1	1	138	83	0
6103	0	45	0	18.5563	59.6	8	18	46.5	158.3	0	8	1.61884	4.42206	0.27096	4.49631	5.6	1	1	106	68	0
10788	0	29	0	17.8398	62	10	16	46.3	161.1	0	8	1.68866	4.31862	0.42902	5.27345	4.84	1	1	98.5	61.5	18
6412	0	36	0	17.043	64.9	14	13	42.6	158.1	0	9	1.3861	4.06002	0.44031	4.4408	5.1	1	1	82.5	51	0
18682	0	34	0	16.7594	66	9	10	41.1	156.6	0	8	2.17224	5.37888	0.37257	4.71835	5.3	1	1	103	64	12.6
10877	0	35	0	16.4638	67.2	14	22	42.2	160.1	0	12	1.54384	4.57722	0.48547	4.77386	4.636	1	2	94	59.5	1
15989	0	47	0	16.764	66	10	22	43.4	160.9	1	12	1.9395	5.8185	1.26448	5.551	5.8	1	1	129.5	79	0
10094	0	57	0	18.5971	59.5	13	20	45.2	155.9	0	12	1.75589	5.79264	0.58708	4.71835	5.452	1	1	110.5	70.5	0
12873	0	49	0	17.5365	63.1	7	16	44	158.4	0	13	1.55677	5.74092	0.50805	5.49549	5.2	1	1	89	60	0
8302	0	47	0	18.7577	59	13	15	48.2	160.3	0	18	1.93433	6.465	0.72256	4.38529	5.1	1	1	94.5	64	0
16397	0	42	0	17.7102	62.5	16	23	44.1	157.8	0	11	1.75848	4.08588	0.38386	4.77386	5	1	2	91.5	45.5	1
4396	0	40	0	16.9818	65.2	10	15	43.8	160.6	0	9	1.90847	5.5599	0.62095	4.82937	5.248	1	1	111	67	0
15771	0	45	0	17.3005	64	10	17	44.4	160.2	0	11	1.31886	5.40474	0.69998	4.9959	5.1	1	1	103.5	74	0
7989	0	52	0	17.8652	62	14	15	38.5	146.8	0	8	1.33438	5.6892	0.39515	4.71835	5.4	1	1	88.5	58	0
4236	0	42	0	17.5982	63	12	15	45.9	161.5	0	6	1.15853	2.76702	0.24838	4.77386	4.9	1	1	89	56	60
15353	0	42	0	18.4786	60	14	17	43.2	152.9	0	10	1.8464	4.42206	0.65482	4.66284	5.1	1	1	98	66	1
3113	0	45	0	18.7925	59	21	18	44.8	154.4	0	13	1.96277	4.37034	0.60966	5.16243	5.7	1	1	108	68	0
19421	0	38	0	17.0582	65	12	15	42.8	158.4	0	15	2.76702	5.61162	0.38386	5.32896	5.5	1	1	107.5	65	0
17380	0	35	0	17.0631	65	9	18	41.1	155.2	0	5	2.04294	5.89608	0.29354	4.77386	5.2	1	2	106.5	62.5	0
14837	0	35	0	17.6059	63	16	20	41.7	153.9	0	15	1.54643	4.21518	0.85804	4.71835	4.7	1	1	97.5	60	1
18167	0	45	0	17.8928	62	15	17	42.6	154.3	0	18	1.86192	4.5255	0.86933	5.10692	5.4	1	1	121.5	76	0
11107	0	41	0	16.8107	66	10	11	44.5	162.7	0	10	1.94209	4.55136	0.34999	5.551	5.146	1	3	111	74	0
19166	0	57	0	17.8991	62	16	17	41.9	153	0	16	2.22396	5.66334	0.31612	5.49549	5.4	1	1	136	80.5	1
12207	0	30	0	16.6921	66.5	9	17	49.9	172.9	0	11	2.35067	4.42206	0.38386	5.21794	5.1	1	1	103.5	63.5	1
17658	0	33	0	17.4825	63.5	10	9	41.3	153.7	0	10	1.8102	4.24104	0.34999	4.49631	5	1	1	83	54	5.13333
6074	0	43	0	18.1414	61.2	19	17	48.2	163	0	12	1.24128	4.18932	0.82417	4.77386	5	1	1	111	70.5	52.5
19152	0	44	0	16.4523	67.5	12	12	45.5	166.3	0	23	2.24982	4.9134	0.44031	4.82937	5.3	1	1	113.5	64.5	0
5694	0	33	0	17.6299	63	13	14	43.9	157.8	0	14	1.83347	5.8185	0.95965	4.60733	4.636	1	1	93.5	49.5	0
2772	0	36	0	17.3551	64	11	18	43.6	158.5	0	7	1.40937	4.99098	0.72256	4.94039	4.84	1	1	105.5	60	0
10920	0	36	0	17.0885	65	12	14	41.8	156.4	0	16	2.00156	5.37888	0.38386	4.60733	4.942	1	1	117.5	68.5	1
18435	0	39	0	16.8296	66	16	11	47.5	168	0	8	1.1637	3.33594	0.92578	5.05141	5.1	1	1	107	62	0
8988	0	40	0	18.6383	59.6	14	17	45.3	155.9	0	10	1.9757	4.03416	0.69998	4.9959	4.9	1	1	99	66.5	0
18649	0	33	0	16.8336	66	14	15	39.2	152.6	0	11	2.30154	5.06856	0.66611	4.60733	5.1	1	1	115	78.5	1
17155	0	46	0	17.9207	62	9	17	43.5	155.8	0	14	1.70676	5.3013	0.2258	4.77386	5.4	1	1	89.5	54.5	0
11262	0	51	0	17.2263	64.5	13	25	41.6	155.4	1	16	2.26275	5.172	0.28225	5.27345	5.248	2	1	104.5	68.5	81.3
3438	0	64	0	17.7827	62.5	10	20	40.6	151.1	0	11	1.79727	5.06856	0.31612	5.10692	5.4	1	1	94.5	65	0
16457	0	58	0	18.5238	60	25	24	39	145.1	0	20	1.73262	5.09442	0.65482	5.32896	5.7	1	1	109.5	73.5	0
8187	0	54	0	19.1651	58	30	28	46.7	156.1	0	12	1.82054	5.09442	1.06126	4.77386	5	1	1	106.5	63	0
19130	0	39	0	17.9302	62	20	15	43.3	155.4	0	14	2.04294	4.3962	0.47418	5.43998	5.2	1	1	99.5	60	0
828	0	57	0	18.6258	59.7	17	18	42.3	150.7	0	10	1.82572	6.30984	0.42902	4.55182	5.1	1	1	102	70.5	0
18456	0	35	0	18.5328	60	20	17	41.2	149.1	0	12	2.14638	5.53404	0.64353	4.66284	5	1	1	112	64	2.8
2138	0	36	0	18.0874	61.5	10	9	44.3	156.5	0	7	1.26455	4.49964	0.76772	4.60733	5.4	1	1	100	62	0
4309	0	47	0	18.2385	61	12	15	47.1	160.7	0	12	2.66358	4.96512	0.28225	4.55182	5.2	1	1	105.5	66	0
3202	0	42	0	18.3018	60.8	12	15	43.8	154.7	0	8	1.73262	4.70652	0.37257	4.60733	5.4	1	1	89.5	48.5	0
4038	0	44	0	18.3953	60.5	11	12	43.4	153.6	0	7	1.39127	4.24104	0.91449	4.49631	5.4	1	1	101.5	60.5	0
13893	0	37	0	17.6665	63	11	17	47.4	163.8	0	14	1.28266	4.29276	0.46289	4.4408	4.9	1	1	114	72	12
985	0	46	0	17.7831	62.6	10	14	43	155.5	0	7	1.91364	4.37034	0.85804	4.55182	4.8	1	1	84.5	53.5	0
8414	0	35	0	17.1293	65	12	19	41.1	154.9	0	12	1.6809	4.60308	0.81288	4.71835	5.2	1	1	111	74	0
5867	0	30	0	17.761	62.7	19	14	52.3	171.6	0	14	2.00415	4.73238	0.37257	5.27345	5.1	1	1	84.5	51.5	0
10709	0	36	0	17.9647	62	15	20	48.2	163.8	1	9	2.18517	5.89608	0.5645	4.38529	4.942	1	1	87.5	57	1
17684	0	39	0	17.4071	64	8	10	43.4	157.9	0	19	2.3274	5.99952	0.5645	4.94039	5.1	1	2	104	63.5	54
3705	0	50	0	18.5709	60	18	20	44.1	154.1	0	15	1.45592	4.7841	0.51934	5.27345	5.248	1	1	116.5	71.5	0
7833	0	36	0	18.7908	59.3	9	11	43.3	151.8	0	9	1.55419	4.6548	0.41773	4.66284	4.8	1	1	94.5	56.5	1
9173	0	38	0	18.4196	60.5	10	12	49.3	163.6	0	10	1.65504	4.16346	0.48547	4.10774	4.6	1	1	98	64.5	8.44667
13775	0	39	0	17.6939	63	10	13	42.4	154.8	0	11	1.44299	4.2669	0.3387	5.16243	5	1	1	96.5	64	0
6381	0	39	0	16.6381	67	10	16	42.7	160.2	0	13	1.45333	4.24104	0.84675	4.60733	4.9	1	1	101	64	1
10781	0	45	0	17.6418	63.2	10	14	45.9	161.3	1	6	0.85338	3.28422	0.76772	5.27345	5.758	1	1	106.5	70	1
14161	0	45	0	18.587	60	11	18	43	152.1	0	12	1.91364	4.70652	0.50805	4.88488	5.2	1	1	106	68.5	1
7556	0	41	0	18.1451	61.5	14	12	49.4	165	0	10	1.58005	4.29276	0.5645	4.77386	4.5	1	1	99.5	67.5	1
13563	0	37	0	17.862	62.5	17	19	46.3	161	0	15	2.00415	5.06856	0.53063	4.9959	5.4	1	1	113.5	71	0
8738	0	42	0	18.6077	60	13	11	45.4	156.2	0	11	1.55677	4.34448	0.66611	4.77386	4.8	1	1	111.5	70	36
7414	0	44	0	18.0717	61.8	12	16	45	157.8	0	7	2.30154	4.60308	0.48547	4.88488	4.8	1	1	101.5	61.5	0
20509	0	36	0	16.9254	66	6	13	44.2	161.6	0	7	1.65504	3.46524	0.3387	4.66284	5.5	1	1	90	56.5	0
17091	0	40	0	16.8023	66.5	14	18	41.1	156.4	0	12	1.52574	4.18932	0.40644	4.77386	5.1	1	1	90	56.5	1
2306	0	45	0	17.9966	62.1	20	20	51.4	169	1	10	1.82054	4.7841	0.28225	4.9959	5.2	1	1	99.5	65.5	0
19209	0	41	0	17.7399	63	11	11	38.7	147.7	0	9	2.09466	5.14614	0.38386	4.77386	5.1	1	1	99	59.5	4.2
9270	0	50	0	17.0631	65.5	15	20	41.1	155.2	1	14	2.01708	5.89608	0.46289	4.55182	5.4	1	1	105.5	66	0
7676	0	45	0	17.5483	63.7	8	12	45.6	161.2	0	9	1.29817	6.12882	0.95965	4.77386	5.5	1	1	92.5	58.5	0
10602	0	37	0	18.4802	60.5	8	18	49.1	163	0	10	1.43782	5.12028	0.24838	4.88488	5	1	1	100	66	1
13007	0	33	0	17.7482	63	5	12	44.7	158.7	0	9	1.49212	3.18078	0.65482	4.77386	5	1	1	110	63.5	1
7678	0	40	0	17.1296	65.3	16	14	45.4	162.8	0	11	1.81279	4.75824	0.37257	4.32978	4.9	1	1	104.5	68	0
13948	0	19	0	18.1887	61.5	10	19	42.3	152.5	0	11	1.49471	4.68066	0.38386	4.55182	5.2	1	1	85.5	50.5	1
19447	0	52	0	18.8038	59.5	27	29	39.1	144.2	1	48	2.99976	4.86168	0.51934	5.32896	5.5	1	1	125	86	1
9698	0	30	0	18.1933	61.5	12	12	42.2	152.3	0	8	1.59556	4.08588	0.3387	5.71753	4.8	1	1	123	77.5	0
12036	0	35	0	16.7006	67	7	11	44.1	162.5	0	9	1.78175	5.53404	0.44031	4.27427	4.7	1	1	107.5	71	1
15190	0	30	0	17.2156	65	18	19	40.3	153	0	18	1.85933	4.34448	0.34999	4.4408	4.9	1	2	103.5	64	12
14010	0	35	0	17.771	63	12	16	47.1	162.8	1	13	1.5697	4.16346	0.23709	4.66284	4.7	1	1	93	63.5	1
17488	0	35	0	17.7729	63	21	21	44.2	157.7	0	18	1.5516	4.6548	0.69998	4.66284	5.1	1	1	108	64	1
18066	0	39	0	17.7747	63	13	14	41.5	152.8	0	11	2.43084	5.8185	0.38386	4.88488	5.5	1	1	95.5	57	0
2687	0	41	0	17.635	63.5	8	14	49.3	167.2	0	8	1.44557	5.0427	0.59837	4.49631	4.6	1	1	94	58.5	12
4777	0	35	0	18.9518	59.1	56	49	41.4	147.8	0	154	2.84977	5.71506	0.39515	4.66284	4.9	1	1	97	64.5	0
4862	0	50	0	18.8902	59.3	16	21	44.8	154	0	10	1.78175	5.09442	0.66611	4.88488	4.8	1	1	102	67.5	36
9779	0	35	0	17.8378	62.8	9	12	42.8	154.9	0	10	1.60073	4.9134	0.29354	5.21794	4.6	1	1	123	81	0
9026	0	45	0	18.6788	60	19	20	46.1	157.1	1	6	2.6791	6.93048	0.41773	4.27427	5.4	1	1	84	52	1
20702	0	41	0	16.4814	68	5	11	45.8	166.7	0	12	1.60332	4.37034	0.62095	5.05141	5.5	2	1	100	55	84
1498	0	46	0	17.4304	64.3	19	17	47.8	165.6	0	10	1.91105	4.88754	0.41773	4.71835	4.8	1	1	100.5	62.5	0
10898	0	39	0	17.5197	64	12	15	42.8	156.3	0	13	1.80503	4.60308	0.46289	4.88488	5.044	1	1	103.5	60.5	1
17192	0	32	0	18.0885	62	9	16	44.7	157.2	0	10	1.62918	3.25836	0.2258	4.82937	4.8	1	1	101	63	0
6329	0	40	0	18.2682	61.4	19	20	46.3	159.2	0	9	2.19034	4.96512	0.24838	4.16325	4.8	1	1	97.5	69	0
9570	0	37	0	18.4501	60.8	11	12	48.6	162.3	0	10	2.29637	5.01684	0.18064	4.32978	5.2	1	1	92	57	1
18673	0	33	0	18.3898	61	14	11	43.5	153.8	0	27	1.9395	5.06856	1.26448	4.94039	4.9	1	1	112.5	71	24
4705	0	45	0	18.5809	60.4	16	11	45.8	157	1	9	1.77917	4.93926	0.53063	4.49631	5.4	1	1	100.5	63.5	0
13183	0	33	0	18.3383	61.2	7	18	44.8	156.3	0	9	2.0869	5.37888	0.3387	4.66284	5	1	1	95	58.5	1
5186	0	45	0	17.5388	64	9	14	47	163.7	0	7	2.18	4.37034	0.18064	4.49631	4.8	1	1	90	54.5	1
7843	0	41	0	18.8657	59.5	13	15	44.8	154.1	0	12	1.61108	4.62894	0.19193	4.82937	4.8	1	1	94	62	0
1683	0	45	0	19.0261	59	12	10	48.1	159	0	8	1.99639	4.60308	0.5645	5.43998	4.8	1	1	96	62	27.3
9105	0	21	0	17.6784	63.5	16	14	41.6	153.4	0	13	1.36024	4.55136	0.54192	4.4408	4.9	1	1	93	58.5	0
14236	0	47	0	16.631	67.5	18	15	50.7	174.6	0	21	1.96536	4.86168	0.59837	5.16243	5.2	1	1	94.5	52	1
7766	0	27	0	17.1401	65.5	15	18	46.1	164	0	16	1.6628	4.2669	0.39515	4.94039	5	1	1	88.5	57	1
15022	0	35	0	16.7564	67	17	18	46.9	167.3	0	14	1.5516	4.08588	0.24838	4.38529	5.1	1	1	97	63	1
5080	0	35	0	17.2738	65	17	11	44	159.6	0	9	1.67573	4.21518	0.4516	4.38529	4.7	1	1	89.5	55.5	12
9110	0	20	0	17.7381	63.3	9	15	44.9	159.1	0	6	1.39903	3.43938	0.39515	4.32978	4.4	1	1	114	80	1
4755	0	52	0	18.9694	59.2	15	14	44	152.3	0	9	1.65763	4.88754	0.65482	4.66284	4.8	1	1	90.5	58.5	0
17198	0	43	0	18.114	62	28	24	43.8	155.5	0	16	1.70676	4.3962	0.57579	4.71835	5.1	1	1	86	55.5	2.8
7769	0	30	0	18.4115	61	11	17	48.2	161.8	1	8	1.79468	4.5255	0.42902	4.66284	5.5	1	1	117.5	70.5	1
8405	0	40	0	19.5709	57.4	10	17	43.8	149.6	0	7	1.57229	5.27544	0.5645	5.10692	5.4	1	1	117.5	73	36
3289	0	36	0	17.555	64	10	16	48.2	165.7	0	12	1.35248	4.47378	0.49676	5.21794	5.2	1	1	100	59.5	1
16857	0	32	0	17.0249	66	7	20	45.4	163.3	0	14	1.5516	5.14614	0.80159	5.21794	4.9	2	3	90	56	84
10503	0	32	0	18.4249	61	16	14	47.7	160.9	0	10	1.61366	5.01684	0.34999	4.94039	4.4	1	1	104.5	65	0
16370	0	39	0	17.8403	63	12	20	47.4	163	1	16	1.62918	4.57722	0.5645	5.32896	5	1	1	103	62	1
19014	0	30	0	17.0309	66	16	15	47.1	166.3	0	14	1.96536	5.50818	1.07255	4.4408	5.3	1	1	94.5	61.5	1
10976	0	40	0	17.9851	62.5	19	19	47.2	162	0	41	1.31627	4.68066	0.73385	5.05141	4.84	1	1	100	62	0
12048	0	35	0	17.374	64.7	14	17	44.2	159.5	0	12	1.82572	4.3962	0.28225	4.71835	5.2	1	1	111.5	71.5	0
11880	0	43	0	18.3733	61.2	12	13	49.9	164.8	0	9	1.67314	4.96512	0.37257	4.9959	5.6	1	1	107.5	70	18.2
385	0	51	0	18.1385	62	19	24	46.9	160.8	1	28	1.8102	7.2408	1.95317	4.94039	5.2	1	1	109	68.5	0
7823	0	36	0	18.1392	62	15	14	45.8	158.9	0	14	1.69383	7.44768	0.80159	4.55182	4.9	1	1	89	58	0
18138	0	22	0	16.2995	69	8	11	43.2	162.8	0	12	1.75848	5.3013	0.83546	4.77386	5.4	1	1	99	69	0
9887	0	36	0	18.0037	62.5	13	15	42.2	153.1	0	7	1.15853	3.72384	0.62095	5.21794	5	1	1	120	72.5	0
1905	0	46	0	18.6064	60.5	9	13	42.2	150.6	0	10	1.20766	5.45646	0.50805	4.9959	5.2	1	1	105	71	12
18212	0	32	0	17.3206	65	11	8	45.4	161.9	0	13	2.24982	3.90486	0.4516	4.77386	5	2	1	104	57	120
15313	0	38	0	17.3223	65	20	19	48.6	167.5	0	12	1.55677	4.2669	0.25967	4.88488	5	1	1	114.5	70.5	0
14449	0	57	0	17.323	65	17	16	43.3	158.1	0	11	1.80761	4.34448	0.82417	4.94039	5.5	1	1	111	68	1
9094	0	44	0	18.1637	62	8	10	48.2	162.9	0	6	2.11018	6.02538	0.50805	4.38529	5.1	1	1	102.5	64.5	1
10595	0	43	0	17.599	64	15	13	42.5	155.4	0	16	1.70159	4.08588	0.46289	4.38529	4.84	1	1	109	69	0
14182	0	47	0	18.4645	61	15	19	39.9	147	0	15	1.77917	4.44792	0.31612	4.49631	4.9	1	1	108	67	0
19865	0	45	0	17.0666	66	13	12	41.8	156.5	0	22	1.88778	5.76678	0.83546	5.27345	5.1	1	3	96.5	60	0
9915	0	38	0	17.3298	65	18	19	46.1	163.1	0	3	1.61625	3.69798	0.24838	4.88488	4.9	1	2	100.5	67	1
18476	0	40	0	18.1683	62	22	13	43.2	154.2	0	18	1.91364	3.879	0.65482	5.05141	5.4	1	2	119.5	63.5	1
7768	0	46	0	18.2331	61.8	21	22	44.6	156.4	0	10	1.63177	4.80996	0.30483	4.32978	4.9	1	1	89.5	56	36
8114	0	54	0	18.1775	62	15	15	48	162.5	0	10	1.4404	5.172	0.74514	4.77386	5.1	1	1	131.5	75.5	23
1623	0	52	0	18.7942	60	12	18	41	147.7	0	10	2.21103	5.79264	0.57579	4.38529	5.6	1	2	124	87	18
13519	0	29	0	18.4867	61	12	15	43.9	154.1	0	12	1.98088	5.32716	0.65482	4.60733	4.9	1	1	99.5	58.5	0
19439	0	48	0	17.3497	65	10	9	41.2	154.1	0	16	1.4223	5.45646	1.33222	4.71835	5.3	1	1	111.5	69.5	1
13444	0	35	0	18.4978	61	13	15	47	159.4	0	11	1.70935	3.56868	0.4516	5.21794	5.4	1	1	98.5	57	0
17258	0	41	0	16.5953	68	24	26	45.4	165.4	0	15	2.0688	4.68066	0.2258	4.10774	4.9	1	1	106.5	65	1
6987	0	48	0	18.7768	60.1	14	16	44.3	153.6	1	12	1.88261	6.74946	0.58708	4.55182	5.1	1	1	89.5	63	0
17299	0	51	0	17.367	65	31	27	43.3	157.9	0	18	2.56014	6.82704	0.25967	4.4408	5.2	1	1	111	72	12
14884	0	62	0	17.9207	63	17	19	43.5	155.8	0	14	1.63177	4.44792	0.66611	5.49549	5.1	1	1	127.5	80	0
16899	0	37	0	17.6407	64	14	18	47.1	163.4	0	12	1.88778	4.5255	0.1129	4.94039	5.4	1	1	100	53.5	0
6501	0	33	0	17.9303	63	18	14	42.8	154.5	0	13	1.53867	5.58576	0.99352	4.66284	4.8	1	1	109	65	1
14031	0	42	0	18.0744	62.5	8	12	43.2	154.6	1	15	1.23352	5.14614	0.63224	4.55182	5.2	1	1	92	53	0
3458	0	33	0	18.8279	60	9	11	47.3	158.5	0	7	1.73521	4.9134	0.58708	4.94039	4.9	1	1	95	55.5	0
14924	0	40	0	17.1169	66	21	19	44.7	161.6	0	16	1.9214	4.80996	0.28225	5.16243	5.2	1	1	123	78	1
18710	0	36	0	18.0759	62.5	9	8	40.4	149.5	0	10	2.3274	6.30984	0.73385	5.60651	5.2	1	1	137	77.5	0
11973	0	44	0	18.0798	62.5	15	14	46.4	160.2	0	11	1.31369	4.49964	0.16935	4.94039	5.1	1	1	102	58.5	0
18482	0	30	0	17.9376	63	14	19	42.1	153.2	0	11	2.40498	4.29276	0.3387	5.05141	5	1	1	97	63.5	36
12550	0	50	0	18.8409	60	14	22	46.5	157.1	0	13	1.94209	5.58576	1.33222	4.94039	5.2	1	1	126	86	0
15051	0	29	0	17.6686	64	18	19	40.5	151.4	1	11	1.52574	3.77556	0.27096	4.82937	4.8	1	1	87	52	0
20135	0	22	0	18.6913	60.5	8	14	49.6	162.9	0	11	2.0688	5.27544	0.63224	4.88488	5.5	1	1	117.5	68.5	1
1740	0	55	0	18.9758	59.6	17	21	49.8	162	0	12	1.87744	4.06002	0.31612	4.10774	5.1	1	2	118	73.5	1
20085	0	49	0	17.9543	63	7	14	39.7	148.7	0	11	2.586	5.87022	1.15158	4.49631	5.3	1	1	111	61	1
3142	0	43	0	18.0996	62.5	32	23	44.5	156.8	0	19	1.94467	6.02538	0.60966	4.88488	5.1	2	2	99	63	87.5
9525	0	41	0	17.7903	63.6	20	16	45.6	160.1	1	15	2.32223	5.06856	0.4516	4.82937	5.1	1	1	92.5	55	18
4357	0	36	0	18.7026	60.5	10	10	46.1	157	0	14	2.14638	4.1376	0.69998	5.43998	5.2	1	1	126	83.5	0
5077	0	48	0	18.2524	62	9	13	43.4	154.2	0	11	1.38351	4.62894	0.21451	5.05141	5.4	1	1	116.5	65	0
12436	0	36	0	17.6583	64.1	11	16	47.9	164.7	0	8	1.41454	4.75824	0.80159	4.9959	5.4	1	1	111.5	68	1
7367	0	50	0	18.1446	62.4	18	15	44.1	155.9	0	13	2.64031	5.79264	0.69998	4.66284	4.8	1	2	85	50.5	1
4499	0	31	0	18.777	60.3	19	18	49.4	162.2	0	11	1.62401	4.42206	0.49676	5.21794	5.7	1	1	113	63.5	1
9785	0	39	0	18.5643	61	11	8	48.3	161.3	1	11	1.31886	4.6548	0.47418	4.77386	5.1	1	1	115.5	73.5	0
16509	0	35	0	17.4243	65	12	24	41.7	154.7	0	13	1.65504	4.5255	0.15806	5.21794	5.5	1	1	92	58.5	0
10655	0	33	0	17.9778	63	9	18	48	163.4	0	9	1.60332	4.3962	0.42902	4.94039	4.738	1	1	101	62	1
18591	0	35	0	17.7022	64	16	13	46	161.2	0	12	2.22396	5.3013	0.37257	4.60733	5.2	1	2	93	54	45.3
6235	0	48	0	17.8424	63.5	14	13	43.7	156.5	0	15	1.52833	4.21518	0.7903	4.60733	5.1	2	3	96.5	62	126
3477	0	41	0	18.8834	60	13	16	48.1	159.6	0	11	1.79468	5.12028	0.62095	5.05141	5.2	1	1	95	56	12
9085	0	45	0	17.9859	63	12	17	42.6	153.9	0	9	1.84123	4.96512	0.41773	5.05141	4.5	2	1	109.5	69.5	90
17439	0	38	0	18.2775	62	12	15	48.8	163.4	1	11	2.40498	4.3962	0.53063	5.21794	5.1	1	1	116	70	1
7938	0	49	0	17.7157	64	17	15	41.2	152.5	0	10	1.56194	4.3962	0.60966	5.43998	5.4	1	1	100.5	72.5	0
15204	0	34	0	17.4438	65	20	16	48.3	166.4	0	12	1.6628	4.83582	0.36128	5.551	5	1	1	114.5	66	0
8283	0	31	0	17.7726	63.8	20	13	46.7	162.1	0	10	1.35248	3.69798	0.36128	5.21794	5.1	1	1	101.5	68	1
16240	0	38	0	17.315	65.5	9	16	42.3	156.3	1	14	1.60332	4.34448	0.40644	4.27427	5.1	1	1	104	53	0
14320	0	51	0	17.3159	65.5	12	16	45.5	162.1	0	12	1.25162	6.41328	1.20803	4.88488	5.5	1	1	115.5	75.5	1
10967	0	35	0	18.595	61	14	18	43.7	153.3	0	8	1.40678	3.95658	0.49676	4.66284	4.942	1	1	108.5	68	36
11905	0	40	0	17.7513	63.9	7	11	51	169.5	0	8	1.57229	5.172	0.44031	4.49631	5.6	1	1	94	60.5	0
769	0	50	0	17.6138	64.4	20	20	45.6	160.9	0	13	2.21879	5.66334	0.51934	5.27345	5.8	1	1	96.5	59	12
9162	0	40	0	18.6948	60.7	5	8	48.7	161.4	0	9	1.70935	3.77556	0.34999	5.10692	5.2	1	1	106.5	69	0
19968	0	31	0	18.0183	63	12	9	46.3	160.3	0	13	1.91364	5.172	1.08384	4.9959	5.2	1	1	97	55.5	1
3898	0	43	0	17.0721	66.5	19	19	41.6	156.1	1	20	2.27568	5.24958	0.4516	4.88488	5	1	1	96	66	0
14044	0	36	0	17.879	63.5	11	16	45.2	159	0	12	1.43264	4.2669	0.27096	4.55182	4.8	1	1	115	73	18
7592	0	62	0	19.2444	59	21	19	43.3	150	0	10	1.98088	7.29252	1.03868	5.10692	5.1	1	1	121.5	70.5	0
16834	0	33	0	18.3149	62	11	19	44.8	156.4	0	12	1.75848	4.73238	0.34999	4.4408	5	2	3	106.5	69	126
282	0	34	0	18.1694	62.5	12	10	44.9	157.2	0	14	1.28783	4.24104	0.53063	4.82937	5.2	1	3	126	84	4.2
9179	0	39	0	18.3793	61.8	20	19	44.9	156.3	0	10	1.6447	4.5255	0.65482	4.66284	5.1	1	1	106	68.5	1
1121	0	48	0	18.3843	61.8	16	24	45.2	156.8	0	21	3.09286	7.21494	0.75643	4.27427	5	1	1	98.5	54.5	12
18663	0	35	0	18.6316	61	16	11	45.4	156.1	1	13	2.09466	4.2669	0.55321	4.4408	5.1	1	1	95	52.5	1
13299	0	36	0	19.1034	59.5	18	22	43.5	150.9	0	31	1.61366	4.42206	0.55321	4.82937	5	1	1	94	59	60
13295	0	56	0	17.7603	64	15	24	43	155.6	0	15	1.62401	6.2064	0.80159	5.21794	5.6	1	1	108.5	70.5	0
1771	0	42	0	17.5443	64.8	5	11	46.1	162.1	0	11	1.30593	4.1376	0.15806	4.94039	5.1	1	1	91.5	51.5	1
18636	0	45	0	16.2417	70	7	10	42.1	161	0	17	1.62918	3.67212	0.57579	5.27345	5.2	1	1	91	57.5	0
14996	0	35	0	17.4923	65	18	18	44	158.6	0	14	1.9757	6.62016	0.38386	4.4408	5.4	1	1	87.5	57.5	0
5658	0	59	0	18.5233	61.4	24	20	41.9	150.4	0	21	1.21801	7.42182	1.76124	4.88488	5.7	1	1	97	56.5	0
4608	0	50	0	17.9393	63.4	15	20	42.6	154.1	0	7	2.24982	5.76678	0.51934	4.82937	5.7	1	1	93	60.5	0
6370	0	43	0	19.6107	58	17	13	48.4	157.1	0	9	1.63435	4.2669	0.57579	4.88488	4.4	1	1	101	63	0
12105	0	40	0	18.9578	60	14	14	43.8	152	0	6	1.59298	4.86168	0.55321	4.49631	5	1	1	111.5	65.5	1
4831	0	62	0	18.3475	62	13	15	43.4	153.8	0	8	1.60591	6.18054	1.34351	4.94039	5.5	1	1	109.5	65.5	0
1224	0	46	0	17.7748	64	16	20	42.1	153.9	0	15	1.66021	4.16346	0.38386	4.88488	5.1	1	1	103	63	1
12441	0	34	0	18.2906	62.2	17	18	44	155.1	0	12	1.44299	3.98244	0.32741	4.66284	4.9	1	1	109	67.5	0
1384	0	44	0	18.3532	62	11	15	51.8	168	0	10	2.07914	4.96512	0.57579	4.4408	5.5	1	1	99.5	62.5	1
14206	0	34	0	17.2425	66	15	19	41.8	155.7	0	16	1.63177	3.82728	0.37257	5.10692	5.4	1	1	94	61	0
7615	0	49	0	18.9356	60.1	12	13	46.2	156.2	0	10	2.00932	5.27544	0.47418	4.10774	4.8	2	1	93	55.5	126
14612	0	46	0	18.0645	63	14	17	49.3	165.2	0	11	1.63952	5.01684	0.27096	4.27427	5.2	1	3	118.5	78.5	0
12986	0	52	0	17.7035	64.3	19	31	44.7	158.9	1	14	1.78434	5.37888	0.32741	5.71753	5.5	1	1	118	74	0
7947	0	41	0	16.6191	68.5	14	19	43.4	161.6	0	8	1.53608	4.03416	0.28225	4.60733	5	1	1	108.5	68	1
10741	0	35	0	18.3621	62	10	12	44.4	155.5	1	9	1.42489	3.77556	0.24838	4.49631	5.35	1	3	97	63.5	1
5338	0	42	0	17.9027	63.6	19	19	47.1	162.2	0	37	1.67056	5.40474	0.55321	4.71835	4.6	1	1	107.5	69	12
13328	0	36	0	17.5172	65	12	20	44.9	160.1	0	13	1.30334	3.93072	0.83546	4.77386	5.4	1	1	101	59.5	0
4795	0	39	0	18.738	60.8	15	15	51.2	165.3	1	8	1.70159	5.19786	0.83546	5.10692	5.1	1	1	101.5	60.5	0
20114	0	54	0	18.3755	62	11	13	41.4	150.1	0	13	2.0688	7.42182	1.27577	4.77386	5.3	1	3	124	66	1
11461	0	47	0	18.0855	63	9	16	43.9	155.8	1	9	1.73521	4.34448	0.32741	5.16243	5.554	1	1	116.5	74.5	1
3203	0	43	0	18.0391	63.2	9	12	43.9	156	0	8	1.56194	4.29276	0.19193	4.10774	4.4	1	1	101	58.5	60
5299	0	45	0	18.1001	63	11	19	39.7	148.1	0	12	1.75848	4.11174	0.47418	4.88488	5.1	1	1	106	69	0
18638	0	36	0	17.5491	65	23	13	48.3	165.9	0	14	1.70676	4.24104	0.46289	4.9959	5.1	1	1	90.5	58	1
12759	0	32	0	16.6807	68.4	10	12	41.8	158.3	0	15	1.44299	4.06002	0.62095	4.4408	4.7	2	2	108	64	126
18182	0	47	0	18.7121	61	7	8	46.3	157.3	0	9	1.57746	3.90486	0.38386	4.9959	5.2	1	1	109.5	63.5	1
13280	0	35	0	17.5094	65.2	15	16	43.6	157.8	0	12	2.19034	5.45646	0.19193	3.99672	5.2	1	1	102.5	63	0
5570	0	45	0	17.0448	67	13	13	41.8	156.6	0	11	1.88519	5.66334	0.69998	4.94039	5.2	1	1	95	60	0
7022	0	38	0	18.5727	61.5	12	12	46.6	158.4	1	9	1.4404	5.74092	0.50805	4.16325	5.2	1	1	95	63.5	54
12051	0	35	0	17.2028	66.4	12	14	43.6	159.2	1	11	1.52574	4.73238	0.5645	4.32978	5.1	1	1	103	63.5	0
16743	0	57	0	18.1317	63	10	22	42.5	153.1	0	12	1.47402	5.172	0.66611	4.71835	5.5	1	3	99	64.5	1
8677	0	48	0	18.3662	62.2	14	13	46.9	159.8	0	12	1.89037	5.40474	1.27577	4.94039	4.9	1	1	97.5	57	0
1215	0	48	0	18.1391	63	9	18	44.2	156.1	1	7	2.10242	6.25812	0.64353	4.32978	4.9	1	1	96.5	59	0
15505	0	43	0	17.5821	65	17	24	48.8	166.6	0	11	1.40161	5.58576	0.59837	4.49631	5.5	1	1	82	49	1
18960	0	43	0	17.8643	64	9	9	48.4	164.6	1	12	2.04294	6.05124	0.80159	4.88488	5.1	1	1	88	52.5	12
597	0	34	0	19.0589	60	16	12	53.6	167.7	0	13	1.74814	5.06856	0.94836	4.66284	4.4	2	3	95	63	126
13355	0	51	0	17.4593	65.5	14	21	43.2	157.3	1	12	1.22835	4.06002	0.46289	5.32896	5.4	1	1	112.5	75.5	0
11224	0	39	0	17.4611	65.5	8	18	48	165.8	0	12	1.52833	4.24104	0.62095	5.60651	5.656	1	1	102	69.5	0
7129	0	42	0	19.5524	58.5	12	13	43.7	149.5	0	16	2.85236	5.74092	0.51934	5.05141	4.8	1	1	91	62	0
4867	0	50	0	18.7515	61	12	15	45.4	155.6	0	11	1.85416	4.96512	0.49676	4.77386	5	1	3	93.5	64.5	0
20186	0	35	0	18.1572	63	9	18	45.5	158.3	0	13	2.0688	5.19786	0.41773	4.66284	5.3	1	1	98.5	60	1
4493	0	39	0	19.6907	58.1	14	17	44.6	150.5	0	11	2.34809	4.86168	0.23709	4.16325	5.4	1	1	87.5	54	12
12074	0	36	0	16.3447	70	11	12	43.8	163.7	0	8	1.04474	3.80142	0.76772	5.43998	5.2	1	1	94	62	36
18517	0	55	0	17.0775	67	16	15	43.5	159.6	0	17	2.81874	6.56844	0.48547	4.94039	5.2	2	1	98	63.5	136.5
9914	0	43	0	18.7611	61	11	11	42.1	149.8	0	6	2.09466	6.10296	0.18064	4.55182	4.4	1	1	118.5	77	1
2495	0	38	0	17.7444	64.5	9	17	47.9	164.3	1	12	1.7171	3.95658	0.12419	4.88488	4.6	1	1	128.5	79	1
10077	0	44	0	18.6102	61.5	18	17	45	155.5	1	9	1.0525	3.98244	0.31612	4.66284	5	1	2	95.5	57	0
12946	0	35	0	18.2272	62.8	16	19	45.1	157.3	0	9	1.74038	4.47378	0.36128	4.71835	5	1	1	96.5	63	1
14923	0	23	0	17.3461	66	17	18	46.2	163.2	0	13	1.59815	3.72384	0.62095	5.10692	5	1	1	96	52	1
11878	0	35	0	18.2304	62.8	11	14	40.8	149.6	0	15	1.52315	4.99098	1.00481	4.66284	4.9	1	1	108.5	66	1
11723	0	36	0	17.817	64.3	11	15	42.2	153.9	0	10	1.20766	4.29276	0.44031	5.05141	5.4	1	1	85	55.5	0
8742	0	36	0	18.7813	61	11	13	47.9	159.7	0	8	1.62659	5.19786	1.34351	4.4408	4.9	1	1	96	59.5	12
8745	0	43	0	18.5396	61.8	9	8	49.5	163.4	0	14	1.55936	5.58576	0.81288	4.94039	5.1	1	1	120.5	73	0
10543	0	37	0	17.9109	64	14	16	46.6	161.3	0	9	2.04553	5.79264	0.49676	4.21876	5.044	1	1	97	58	0
894	0	41	0	19.1081	60	12	8	49.9	161.6	1	7	1.41971	4.80996	1.32093	5.10692	5.6	1	1	113	67	1
10470	0	42	0	18.2035	63	15	17	44.3	156	0	8	1.20766	4.24104	0.72256	4.77386	5	1	1	98	63	0
10040	0	40	0	18.2906	62.7	12	17	44	155.1	0	13	1.34472	4.31862	0.29354	5.21794	4.942	1	1	114	70.5	1
20086	0	35	0	17.1209	67	14	12	44.6	161.4	0	14	1.99122	4.62894	0.38386	4.71835	5.3	1	1	112	66.5	1
16726	0	39	0	16.3879	70	11	9	44.4	164.6	0	11	2.1981	5.172	0.46289	4.71835	5.4	1	1	102	58.5	1
20134	0	22	0	17.3817	66	6	13	42.3	156	0	16	1.293	4.49964	0.80159	4.77386	5.3	1	1	96.5	62	1
4973	0	43	0	18.3854	62.4	11	12	44.8	156.1	0	11	1.48695	5.45646	0.66611	4.4408	4.9	1	1	94	55	55
1263	0	51	0	18.4473	62.2	16	18	40.9	148.9	1	12	1.83089	5.06856	0.68869	4.16325	5.4	1	1	99.5	61	0
8579	0	36	0	17.9851	63.8	11	12	49.5	165.9	0	11	2.30154	4.3962	0.47418	4.71835	4.9	1	1	103.5	61	0
1779	0	36	0	17.6803	64.9	21	20	46	161.3	0	19	1.5697	4.31862	0.3387	4.4408	4.8	1	1	87.5	54.5	60
15740	0	39	0	17.2572	66.5	11	17	42.7	157.3	0	10	1.67314	4.70652	0.3387	5.16243	5.8	1	1	99.5	66	1
10970	0	39	0	17.579	65.3	7	15	43	156.4	0	9	1.25938	4.6548	0.59837	5.21794	4.84	1	1	101.5	63.5	0
16422	0	41	0	17.9397	64	9	10	48.9	165.1	0	9	2.24982	4.73238	0.32741	5.49549	5.4	1	1	109.5	72	0
15446	0	43	0	18.2291	63	18	18	46.9	160.4	1	11	1.86192	4.9134	0.4516	4.38529	5.4	1	2	89.5	54	0
6267	0	35	0	17.9463	64	10	19	46	160.1	0	10	1.83606	4.75824	1.60318	4.94039	5.1	1	1	90.5	57	0
763	0	49	0	19.4679	59	12	14	50.4	160.9	1	6	1.88778	8.24934	0.44031	4.82937	5.1	1	1	93	59	68.25
11144	0	27	0	17.4046	66	8	13	44.5	159.9	0	7	1.7171	4.31862	0.25967	4.9959	5.146	1	1	105.5	60.5	0
4373	0	40	0	18.6193	61.7	10	10	43.7	153.2	0	15	1.6809	4.1376	0.58708	4.9959	4.9	1	1	116.5	78	1
12893	0	42	0	17.9533	64	13	19	43.3	155.3	1	10	1.78175	4.5255	0.4516	4.21876	5.6	1	1	95	59.5	0
6744	0	43	0	18.241	63	16	15	47.4	161.2	0	25	1.85933	5.37888	0.34999	4.4408	5.1	1	1	99.5	64.5	0
7150	0	49	0	18.6011	61.8	16	17	42.3	150.8	1	9	1.76624	5.53404	0.44031	5.82855	5.1	1	1	107.5	63	0
6456	0	56	0	18.6928	61.5	19	22	41	148.1	0	9	1.64211	5.53404	0.58708	4.94039	5	1	1	90.5	57	0
12695	0	41	0	17.7457	64.8	20	23	48.9	166	1	14	2.14638	5.63748	0.50805	4.55182	4.9	1	1	96	60.5	12
11787	0	43	0	17.5566	65.5	11	15	43	156.5	0	17	1.86968	5.14614	0.4516	4.9959	5.4	1	3	84	52	60
10649	0	35	0	18.2546	63	5	19	43.8	154.9	0	12	1.35765	3.56868	0.25967	5.32896	5.1	1	3	103	63	12
17478	0	40	0	18.2553	63	14	17	41.9	151.5	0	12	2.09466	5.14614	0.41773	4.60733	5.2	1	1	112.5	67	1
9807	0	42	0	18.641	61.7	8	9	47.9	160.3	0	9	1.46109	6.12882	0.84675	4.94039	5.8	1	1	91	56	40.2
12088	0	44	0	17.6968	65	11	15	46.1	161.4	0	10	1.62142	4.47378	0.23709	5.38447	5.2	1	1	114.5	68	1
18683	0	34	0	17.7007	65	19	13	44.3	158.2	0	11	2.0688	4.31862	0.24838	4.77386	5.3	1	2	80.5	50.5	1
3825	0	43	0	18.4124	62.5	13	17	48.8	162.8	0	16	1.65245	4.6548	0.36128	5.43998	5.452	1	1	114.5	75	4.2
14912	0	35	0	16.924	68	18	18	44.8	162.7	0	12	1.78175	4.68066	0.21451	4.82937	4.9	1	1	103	72.5	1
7255	0	51	0	18.871	61	10	14	42.8	150.6	0	9	1.83865	5.50818	0.91449	4.77386	5.5	1	1	98.5	62	0
10018	0	33	0	18.4792	62.3	12	14	47.9	161	0	8	1.25938	4.21518	1.14029	5.38447	5	1	1	110	68.5	0
8330	0	37	0	19.1876	60	23	14	47.9	158	0	10	2.20327	4.9134	0.47418	4.82937	4.6	1	1	98	59.5	60
20542	0	45	0	17.992	64	10	14	45.2	158.5	0	12	2.81874	5.9478	0.50805	5.82855	5.5	1	1	129.5	84.5	60
13763	0	29	0	16.9385	68	7	12	43.2	159.7	0	14	1.73521	5.58576	0.31612	4.71835	5.4	1	1	92.5	62.5	1
8274	0	35	0	18.979	60.7	18	18	47.8	158.7	0	8	2.15414	3.98244	0.42902	4.49631	5.4	1	1	106.5	64.5	1
19195	0	27	0	18.8896	61	7	7	43.7	152.1	0	5	1.83606	4.06002	0.18064	4.71835	5.4	1	1	94	51.5	1
13035	0	38	0	17.4906	65.9	15	19	46.3	162.7	0	13	1.71193	5.61162	0.51934	4.77386	4.9	1	1	100	63.5	1
9805	0	34	0	17.8717	64.5	16	18	42	153.3	0	23	1.40937	4.6548	0.83546	4.9959	5.1	1	1	90	56	1
8868	0	32	0	18.7443	61.5	10	16	42.4	150.4	1	12	3.02562	5.6892	0.23709	4.60733	5.3	1	1	88	48	0
15327	0	45	0	17.6001	65.5	17	22	41.2	153	0	25	1.9395	6.62016	0.38386	4.71835	5.4	1	3	107	65	54
20651	0	57	0	17.7375	65	11	16	43	155.7	0	15	1.8102	5.45646	0.6774	5.32896	5.5	1	1	135.5	78.5	12
9682	0	55	0	18.3024	63	20	20	42.9	153.1	0	9	3.08768	6.51672	0.27096	4.55182	5.2	1	1	90.5	55.5	1
3911	0	36	0	17.4732	66	11	13	45.8	161.9	0	9	1.57746	4.55136	0.28225	4.9959	5.044	1	1	98	59	1
11869	0	44	0	17.5313	65.8	10	15	41.2	153.3	0	9	1.5516	4.29276	0.21451	4.94039	5.5	1	1	102.5	67	0
20302	0	40	0	18.6072	62	13	15	43.9	153.6	0	15	1.73262	5.50818	0.40644	4.66284	5.3	1	1	99.5	59	2.8
13108	0	54	0	17.0925	67.5	5	15	42.4	157.5	0	10	1.4042	3.95658	0.48547	4.9959	5.7	1	1	109	62	0
19467	0	45	0	18.0305	64	17	20	44.5	157.1	0	13	2.09466	3.56868	0.21451	5.21794	5.3	1	1	113.5	63.5	1
14569	0	31	0	18.0359	64	15	18	44.4	156.9	0	12	1.82054	4.18932	0.20322	4.38529	5.4	1	1	99	62	12
7418	0	55	0	17.707	65.2	13	12	45.5	160.3	0	7	2.26016	4.86168	0.32741	4.60733	4.6	1	1	110	65	1
9427	0	39	0	17.818	64.8	14	10	45.5	159.8	0	9	1.28007	4.57722	0.58708	4.82937	4.7	1	3	100	65.5	0
11804	0	35	0	17.9312	64.4	9	16	47.7	163.1	0	12	1.32662	3.6204	0.38386	5.66202	5.146	1	1	95.5	58	0
9441	0	40	0	17.4975	66	13	14	48.1	165.8	0	9	1.88261	5.22372	0.73385	5.32896	5.6	1	1	91.5	52	3.86167
2830	0	48	0	17.4458	66.2	9	16	47.9	165.7	1	7	2.26534	5.37888	0.65482	4.82937	5.1	1	2	105.5	71	1
11242	0	40	0	17.6361	65.5	15	15	46.8	162.9	1	11	1.91364	4.16346	0.42902	4.77386	4.636	1	1	91.5	56	0
3457	0	32	0	18.8801	61.2	9	8	49	161.1	0	8	1.76624	4.47378	0.58708	4.66284	4.7	1	1	94	56.5	54
15078	0	26	0	18.0583	64	13	17	47.1	161.5	0	13	1.88778	4.62894	0.46289	4.82937	5	1	1	93.5	60.5	1
5686	0	48	0	20.2063	57.2	23	26	44.2	147.9	0	27	1.34213	6.30984	0.80159	4.4408	5.2	1	1	86	49	0
9486	0	39	0	18.5228	62.4	14	17	47.3	159.8	0	10	2.04035	5.19786	0.44031	5.27345	5.4	1	1	113	75	1
7384	0	44	0	19.4588	59.4	18	21	48.7	158.2	0	17	1.53867	5.50818	0.66611	4.94039	5.4	1	2	106.5	64.5	0
4855	0	46	0	18.8259	61.4	18	21	46.7	157.5	0	11	2.07139	5.99952	0.41773	4.77386	5.5	1	1	118	77.5	12
12381	0	40	0	17.8422	64.8	13	15	42.7	154.7	0	14	1.6628	4.9134	0.30483	4.4408	4.6	1	1	116.5	70	18
8566	0	38	0	19.2719	60	24	31	46.9	156	0	40	1.49729	5.37888	0.77901	4.9959	4.9	1	1	110	68.5	0
1909	0	39	0	18.2112	63.5	14	13	49.4	164.7	0	13	2.17741	5.35302	0.39515	4.49631	5.5	1	1	105	67	12
9430	0	52	0	18.8649	61.3	14	16	46.5	157	0	9	2.30671	6.51672	0.80159	5.27345	5	1	1	102.5	64.5	0
19332	0	45	0	17.0087	68	9	12	46.7	165.7	0	13	2.12052	6.93048	0.42902	5.93957	5.4	1	1	130	75	0
12517	0	46	0	17.5509	65.9	7	12	41.3	153.4	0	10	2.2343	5.8185	0.54192	5.21794	5.4	1	1	102	52	0
3937	0	50	0	17.7471	65.2	12	19	47.5	163.6	0	15	1.70935	4.9134	0.77901	3.8857	4.7	1	3	95	59	66
5689	0	41	0	18.2815	63.3	9	15	43.3	153.9	0	10	1.42747	4.49964	0.77901	4.77386	5	1	1	90.5	58.5	33
10587	0	53	0	18.0914	64	11	14	38.3	145.5	0	11	2.39464	6.05124	0.74514	5.99508	5.4	1	1	120.5	79	0
9095	0	18	0	18.9206	61.2	12	19	46.4	156.6	0	10	1.54126	3.15492	0.41773	4.77386	5	1	1	99	61	0
15036	0	35	0	17.1561	67.5	15	16	43.1	158.5	0	15	2.14379	4.96512	0.27096	5.05141	5.5	1	1	105	71	0
13165	0	42	0	18.3823	63	11	19	47	159.9	0	8	1.92398	5.32716	0.23709	3.83019	4.9	2	1	93.5	62.5	126
12956	0	55	0	17.2351	67.2	15	25	49.4	169.3	1	11	1.74038	5.3013	0.36128	5.99508	5.1	1	1	142	79.5	68.25
8855	0	29	0	20.178	57.4	19	16	50.5	158.2	0	9	1.85675	4.62894	0.24838	4.60733	4.8	1	1	100	62.5	0
8459	0	56	0	18.5322	62.5	28	22	45.1	156	1	15	2.01449	5.61162	0.65482	4.77386	5.2	1	1	109.5	71	0
8355	0	39	0	18.5643	62.4	26	15	48.6	161.8	0	12	1.66021	5.09442	0.4516	4.49631	4.8	1	1	118.5	74.5	57
14009	0	23	0	18.1007	64	10	17	49.1	164.7	1	9	1.63435	3.41352	0.23709	4.77386	4.9	1	1	121.5	73.5	0
3388	0	34	0	18.3018	63.3	6	16	45.4	157.5	0	9	1.83089	4.62894	0.21451	4.38529	4.4	1	1	126	74.5	1
3256	0	43	0	19.3088	60	29	24	45.2	153	0	10	2.00932	5.19786	0.54192	4.32978	4.8	1	1	108	67.5	1
19222	0	52	0	18.6877	62	17	20	48.2	160.6	0	14	2.89632	5.76678	0.36128	4.94039	5.6	1	3	87	60	1
4269	0	43	0	18.9051	61.3	15	16	48.7	160.5	0	9	1.70935	5.22372	0.55321	4.94039	4.6	1	1	127	77.5	0
8653	0	40	0	18.6627	62.1	9	17	41.6	149.3	0	11	2.18258	5.6892	0.50805	4.4408	5	1	1	99.5	64.5	1
5201	0	56	0	18.1105	64	10	17	44.3	156.4	0	10	1.47661	5.06856	0.72256	5.27345	5.5	1	1	139	85	0
11024	0	49	0	17.9722	64.5	21	25	42.9	154.5	1	14	2.23689	5.24958	0.37257	5.05141	5.044	1	1	121	74.5	1
1218	0	54	0	17.5658	66	22	23	44.8	159.7	0	12	2.19034	7.08564	0.65482	4.55182	5.5	1	1	89.5	63.5	0
20007	0	40	0	18.7034	62	7	14	45.4	155.8	0	16	2.22396	4.62894	0.66611	4.88488	5.5	1	1	97.5	55.5	27.3
9245	0	49	0	18.7037	62	12	15	44.3	153.9	0	12	1.82054	4.9134	0.19193	5.32896	5	1	1	132	75	1
6270	0	35	0	17.8529	65	16	13	47.9	163.8	0	18	2.0688	4.1376	0.44031	4.4408	5.2	1	3	95	52.5	36
7408	0	43	0	18.6296	62.3	10	14	44.7	154.9	0	12	2.09725	5.3013	0.89191	4.82937	4.8	1	1	107	70.5	18
10479	0	49	0	18.4234	63	15	14	40.3	147.9	1	10	1.55936	5.37888	0.72256	4.9959	4.7	1	1	99	55	0
6465	0	44	0	17.9131	64.8	10	13	45.4	159.2	0	17	1.88778	4.42206	0.28225	4.77386	4.7	1	1	93.5	60.5	0
16813	0	41	0	17.7233	65.5	12	22	51.1	169.8	0	9	1.86192	4.57722	0.46289	4.60733	5.2	1	1	108	71	0
17276	0	63	0	17.861	65	24	28	39.6	148.9	0	16	1.44816	5.66334	0.59837	4.49631	5.1	1	1	119	74	0
14898	0	46	0	17.5907	66	15	19	49	166.9	0	12	1.37058	4.08588	0.30483	4.60733	5.2	1	1	120	65.5	1
49	0	50	0	18.6726	62.2	15	13	45.5	156.1	1	13	1.51281	5.8185	0.84675	4.60733	4.9	1	1	120.5	72.5	60
11282	0	20	0	19.3633	60	11	15	43.8	150.4	0	9	1.91105	4.34448	0.57579	4.88488	4.636	1	1	85	52	0
3841	0	44	0	18.0986	64.2	8	13	48.5	163.7	1	12	1.47143	4.37034	0.64353	4.82937	5.2	1	1	109	65	12
20293	0	48	0	17.6056	66	20	15	51.3	170.7	0	23	2.30154	5.6892	0.36128	5.10692	5.7	1	1	184	94.5	1
16505	0	30	0	18.1568	64	13	24	48.3	163.1	1	11	1.49988	4.57722	0.55321	4.66284	5.4	1	1	122	77.5	1
15234	0	36	0	17.4762	66.5	24	24	45.3	161	0	10	1.1456	3.4911	0.3387	4.4408	5.2	1	1	97	60	1
16646	0	40	0	17.8795	65	13	21	45.6	159.7	1	12	1.75848	4.16346	0.50805	4.55182	5	1	1	103	68.5	2.8
129	0	37	0	18.9599	61.3	14	12	46.2	156.1	0	14	2.17483	4.31862	0.38386	4.88488	5	1	1	97.5	59.5	60
12064	0	45	0	18.6268	62.4	13	17	46.5	158	0	11	1.80503	4.99098	0.15806	4.55182	5.8	1	1	86.5	53	1
16392	0	36	0	17.8831	65	15	24	44.7	158.1	0	14	1.26714	3.879	0.75643	4.9959	5	1	2	108	73	0
8688	0	40	0	18.2219	63.8	7	14	42.6	152.9	0	12	1.66021	4.44792	0.4516	4.66284	4.9	1	1	91.5	58	0
10536	0	35	0	18.1675	64	17	17	46.8	160.5	0	9	1.5516	4.18932	0.23709	4.88488	5.1	1	1	101	59.5	18
7033	0	53	0	17.1016	68	21	27	42.1	156.9	0	16	2.56014	6.23226	0.51934	5.99508	5.6	1	2	127	73.5	0
19107	0	39	0	18.0326	64.5	8	10	43.1	154.6	0	13	1.4223	3.90486	0.57579	5.21794	5	1	1	121	67.5	2.8
19250	0	47	0	18.1742	64	7	9	49.9	165.7	0	11	1.86192	4.24104	0.46289	5.10692	5.3	1	1	99	59	2.2
10736	0	35	0	17.8946	65	15	16	46.5	161.2	0	10	2.17741	4.3962	0.31612	5.10692	5.044	1	1	113	71	0
12228	0	37	0	17.8963	65	16	16	45.7	159.8	0	13	2.23689	4.96512	0.37257	4.82937	5.1	1	1	97	60.5	0
13209	0	39	0	17.6253	66	6	10	45.8	161.2	0	9	1.62918	3.2325	0.25967	4.94039	5.4	1	1	96.5	57.5	0
10181	0	21	0	17.9522	64.8	10	15	45.1	158.5	0	10	1.35765	4.18932	0.53063	4.88488	5.2	1	1	109.5	68	0
13168	0	36	0	17.6285	66	13	19	49.4	167.4	0	10	1.34989	4.9134	0.6774	4.94039	5	1	1	96.5	56	1
18032	0	40	0	18.1802	64	9	9	45.5	158.2	1	10	1.65504	4.37034	0.6774	5.551	5.2	1	1	98.5	60	36
375	0	47	0	19.2966	60.3	12	16	46.9	155.9	0	11	2.11276	5.09442	0.50805	4.66284	4.4	1	1	91.5	55.5	12
1478	0	41	0	18.5909	62.6	13	14	51.6	166.6	0	9	1.30334	3.93072	0.64353	5.10692	5.1	1	1	102.5	67.5	12
20128	0	22	0	17.9072	65	8	8	43.3	155.5	0	8	2.12052	3.67212	0.27096	4.55182	5.3	1	1	104.5	62	8.4
10933	0	36	0	18.4765	63	28	17	46.3	158.3	0	11	0.951648	3.54282	0.32741	4.21876	4.738	1	1	97.5	57.5	45.3
18550	0	28	0	18.1889	64	18	16	49.1	164.3	1	16	1.78434	3.56868	0.31612	4.88488	5.2	1	1	91	63	1
1524	0	50	0	18.1894	64	16	17	43.7	155	0	9	1.49988	4.70652	0.54192	4.88488	5.5	1	1	97.5	59.5	1
503	0	35	0	18.9377	61.5	15	21	42.1	149.1	0	12	1.43264	4.70652	0.66611	4.55182	4.8	1	1	117	79	1
19236	0	48	0	17.3844	67	39	21	46.7	163.9	1	45	2.01708	4.68066	0.50805	5.43998	5.6	1	1	100.5	59.5	1
15675	0	52	0	17.9225	65	20	25	41.9	152.9	0	15	2.15155	5.12028	0.39515	4.88488	5.1	1	1	115	71	0
7254	0	40	0	17.7073	65.8	9	13	47.8	164.3	0	6	1.58263	4.57722	0.39515	4.10774	5	1	1	102	64.5	0
11863	0	28	0	17.1355	68	11	14	46.2	164.2	0	11	1.60591	4.03416	0.41773	4.94039	4.8	1	1	94.5	56	1
694	0	73	0	18.6756	62.4	30	28	39.7	145.8	0	14	1.46368	5.06856	0.60966	4.88488	5.5	1	1	123	75	0
15559	0	35	0	18.0695	64.5	23	20	46.2	159.9	0	12	1.85933	4.42206	0.19193	5.05141	4.8	1	1	109.5	61.5	0
8809	0	31	0	18.0716	64.5	11	15	45.4	158.5	0	12	2.12311	3.95658	0.29354	4.94039	4.6	2	1	101.5	65.5	120
14011	0	37	0	18.2138	64	16	18	41.2	150.4	0	15	1.78951	4.0083	0.49676	4.88488	4.7	1	1	117.5	68	0
15523	0	35	0	17.6625	66	25	21	49.2	166.9	1	11	1.87744	5.01684	0.20322	4.49631	4.9	1	2	112.5	60	1
3678	0	44	0	18.2152	64	11	20	45.3	157.7	0	13	1.9576	5.74092	0.68869	5.60651	5.2	1	1	117.5	72.5	2.8
3983	0	30	0	18.9602	61.5	9	10	45.2	154.4	0	11	1.25421	3.90486	0.3387	4.77386	5.1	1	1	108	68.5	1
19276	0	35	0	18.8085	62	8	14	49.3	161.9	0	13	2.0688	4.3962	0.30483	4.9959	5.3	1	1	104	57	2.8
7369	0	41	0	18.7257	62.3	11	12	47.4	159.1	0	10	1.93433	6.10296	1.10642	5.43998	5.2	1	1	139.5	91	0
4914	0	43	0	17.4143	67	12	15	42	155.3	0	9	2.25241	5.74092	1.04997	4.66284	5.4	1	1	132.5	82	0
5648	0	42	0	18.8797	61.8	10	11	45.3	154.9	0	10	1.4404	5.24958	0.76772	5.27345	5.5	2	1	104	56.5	90
8712	0	39	0	18.1461	64.3	11	16	45.3	158	0	9	1.46109	5.61162	0.34999	4.82937	5.044	1	1	92.5	58.5	0
16378	0	40	0	17.5477	66.5	9	19	47.6	164.7	0	12	2.40498	5.79264	0.27096	5.16243	5.7	1	1	103	67	1
17794	0	35	0	17.4174	67	9	11	44.7	160.2	0	11	2.35326	5.4306	0.24838	4.77386	4.9	1	1	86	52	0
19196	0	29	0	17.9542	65	11	10	41.7	152.4	0	7	1.70676	4.62894	0.44031	4.77386	5.1	1	1	109.5	66.5	1
4535	0	45	0	19.323	60.4	9	15	44	150.9	1	11	1.92398	4.93926	0.3387	4.49631	4.9	1	1	111	67.5	0
8984	0	37	0	17.5533	66.5	14	12	45.5	161	1	11	1.60849	5.01684	0.5645	4.38529	4.9	1	2	107	69.5	0
1163	0	41	0	17.4233	67	12	13	49	167.7	0	9	2.1619	5.6892	0.47418	4.77386	4.8	2	2	95.5	62.5	90
11169	0	33	0	18.2422	64	8	13	46.7	160	0	9	1.39385	3.64626	0.34999	4.9959	5.248	1	1	99	58	1
16442	0	44	0	18.2452	64	10	20	47	160.5	0	10	1.78434	4.47378	0.37257	4.94039	5	1	1	100	66	1
16065	0	39	0	17.4304	67	13	17	47.8	165.6	0	13	1.73262	4.37034	0.38386	4.82937	5.1	1	1	110.5	60.5	2.8
5936	0	39	0	17.9716	65	10	14	46.7	161.2	0	10	2.07914	5.19786	0.50805	4.05223	5	1	1	97	56.5	1
9721	0	36	0	18.1958	64.2	16	15	47.4	161.4	0	29	1.94726	5.09442	0.41773	4.9959	5.1	1	1	89.5	56.5	0
14451	0	36	0	17.4371	67	14	12	43.2	157.4	0	13	1.48695	3.31008	0.25967	4.71835	4.8	1	1	101.5	62.5	1
9812	0	41	0	19.0635	61.3	16	13	45.8	155	0	8	1.52574	5.0427	0.55321	4.16325	4.1	1	1	94.5	58	0
11385	0	50	0	18.7881	62.2	13	18	47.2	158.5	0	13	1.60073	5.12028	0.31612	4.55182	5.044	1	1	91.5	57.5	0
4664	0	48	0	19.1605	61	29	20	45.5	154.1	0	12	1.69642	5.50818	1.26448	4.66284	5.1	1	1	116	67.5	1
9940	0	43	0	17.8474	65.5	10	8	43.1	155.4	0	9	1.72228	4.03416	0.20322	4.38529	4.6	1	1	90	57.5	0
14464	0	38	0	17.9878	65	18	17	46.8	161.3	1	12	1.62659	3.54282	0.3387	4.4408	4.9	1	1	102.5	66	0
277	0	58	0	19.0751	61.3	21	23	47.8	158.3	0	13	1.87226	5.74092	0.69998	4.71835	5	1	1	98	61.5	0
8170	0	31	0	18.7143	62.5	14	11	55.3	171.9	0	10	1.87744	5.89608	0.60966	5.551	5	1	1	108	67.5	0
7474	0	34	0	18.2799	64	8	13	44.6	156.2	0	9	2.12052	3.72384	0.4516	5.38447	5	1	2	122	78.5	47
19277	0	29	0	18.281	64	12	9	46.1	158.8	0	17	1.65504	4.88754	0.38386	5.05141	5	1	1	129.5	74	1
14769	0	35	0	17.4631	67	21	20	46	162.3	0	19	1.70417	4.55136	0.18064	4.60733	5.4	1	1	102.5	64.5	1
20508	0	35	0	17.4648	67	13	16	48.3	166.3	0	13	1.34472	5.4306	0.83546	4.77386	5.5	1	2	111	71	2.8
8860	0	31	0	19.6681	59.5	13	15	43.9	149.4	0	8	1.17663	5.50818	0.77901	4.94039	4.9	1	3	89.5	54	1
11250	0	27	0	18.7266	62.5	9	13	48	160.1	0	9	1.91623	5.09442	0.64353	5.05141	4.84	1	2	117.5	71	1
9186	0	44	0	18.2894	64	11	11	45.6	157.9	1	15	1.94209	4.96512	0.39515	5.16243	4.9	1	1	111.5	74.5	60
14284	0	30	0	17.8726	65.5	12	15	44.9	158.5	0	12	1.8283	4.73238	0.53063	5.43998	5.2	1	1	92	56	4.2
14690	0	35	0	17.6077	66.5	15	14	47.3	163.9	0	17	1.70417	4.03416	0.53063	5.551	4.4	1	3	112	68.5	0
18126	0	34	0	17.7433	66	13	10	47.2	163.1	0	19	1.75848	4.3962	0.44031	4.88488	5.2	1	1	98.5	59	0
10968	0	36	0	17.6639	66.3	18	18	46.3	161.9	0	21	1.88519	4.47378	0.44031	5.10692	4.942	1	1	107.5	63	4.2
20668	0	39	0	19.5187	60	11	13	43.8	149.8	0	9	1.91364	5.32716	0.40644	4.77386	5.3	1	1	125.5	76	1
606	0	55	0	19.2637	60.8	15	14	46.7	155.7	0	12	1.61884	5.4306	0.44031	4.77386	4.8	1	1	101.5	57.5	0
6690	0	51	0	18.802	62.3	16	17	46.7	157.6	0	13	2.18	5.22372	0.81288	4.66284	5.1	1	1	123	74	0
824	0	46	1	19.5274	60	18	12	47.4	155.8	0	15	1.53608	3.05148	0.44031	5.60651	5.8	1	1	104.5	73.5	0
19812	0	41	0	18.3121	64	23	19	50.4	165.9	1	19	2.04294	4.9134	0.5645	5.43998	5.4	1	1	106	60	60
7125	0	43	0	18.3149	64	11	16	44.8	156.4	1	9	1.91105	6.36156	0.47418	4.9959	5.8	1	1	114.5	52.5	36
15780	0	57	0	18.3161	64	16	26	40.5	148.7	0	15	2.27568	5.40474	0.27096	5.49549	5.8	1	1	105	60	1
13938	0	21	0	19.539	60	11	17	45.5	152.6	0	13	1.71193	4.57722	0.36128	4.88488	5.1	1	1	101	57.5	1
8696	0	35	0	19.0343	61.6	9	14	49.4	161.1	0	7	1.86192	4.55136	0.23709	4.71835	4.9	1	1	106	69.5	54
4123	0	45	0	19.2866	60.8	10	10	47.6	157.1	1	13	1.64211	5.63748	0.81288	4.60733	4.4	1	1	90	52.5	0
2988	0	45	0	18.6144	63	10	15	45.3	156	1	9	2.09207	5.79264	0.41773	4.27427	5.4	1	1	85.5	54.5	0
11318	0	23	0	18.9207	62	11	15	41.5	148.1	0	8	1.59556	4.75824	0.44031	4.88488	4.942	1	1	98.5	61.5	0
1588	0	36	0	18.7703	62.5	8	9	49.2	161.9	1	7	1.64728	3.64626	0.44031	5.10692	5.5	1	1	105	63	1
15468	0	58	0	18.3306	64	20	23	46.4	159.1	0	17	2.5498	6.28398	0.49676	5.27345	5.4	1	1	155.5	97	0
10515	0	39	0	17.966	65.3	13	19	47.5	162.6	0	9	2.01967	4.9134	0.72256	4.82937	4.7	1	1	97	64.5	31.85
1748	0	40	0	17.9716	65.3	39	28	46.7	161.2	0	39	1.24645	4.93926	0.91449	4.4408	4.8	1	1	84	56.5	0
7052	0	59	0	18.3383	64	14	15	44.8	156.3	1	11	1.42489	4.93926	0.44031	3.8857	4.7	1	1	94	58.5	0
7982	0	51	0	17.919	65.5	11	14	41.4	152	0	9	1.30852	4.49964	0.58708	4.49631	5.2	1	2	87	51.5	1
18583	0	38	0	18.3432	64	12	12	46.9	159.9	0	11	2.24982	4.06002	0.27096	5.43998	5.4	1	1	98.5	55.5	1
8679	0	41	0	19.5729	60	12	16	45.4	152.3	1	9	1.94984	5.09442	0.39515	5.49549	5.2	1	1	99.5	62	0
10977	0	46	0	19.4116	60.5	8	16	45.5	153.1	1	7	1.37058	4.29276	0.77901	4.55182	5.146	1	1	133	83.5	1
17113	0	39	0	17.3987	67.5	16	18	46	162.6	0	17	3.31008	6.95634	0.39515	4.77386	5.1	2	1	132	84.5	113.75
3481	0	39	0	18.1809	64.6	12	11	45.1	157.5	1	8	1.62659	4.9134	0.5645	4.71835	5.2	1	1	93	63	0
13604	0	39	0	17.2741	68	17	19	47.2	165.3	0	19	1.81796	5.71506	0.47418	4.66284	5.1	1	1	101.5	66	0
12009	0	33	0	18.0232	65.2	12	15	47.3	162	0	9	1.73262	4.62894	0.14677	4.71835	5	1	1	96	56.5	0
7272	0	47	0	19.3608	60.7	17	17	48.7	158.6	1	9	1.8464	6.74946	0.57579	5.10692	4.4	1	3	93.5	55	1
7023	0	37	0	18.8032	62.5	13	12	45	154.7	0	11	1.76365	5.40474	0.24838	4.55182	4.9	1	1	96.5	59.5	1
6966	0	52	0	19.2659	61	16	14	42.2	148	0	12	1.15853	5.06856	1.00481	4.32978	4.8	1	3	79.5	44	0
20216	0	48	0	18.3743	64	25	23	42.9	152.8	0	28	2.48256	4.5255	0.40644	5.82855	5.6	1	1	115	60.5	12
13194	0	31	0	17.9542	65.5	18	16	41.7	152.4	1	12	1.47143	4.62894	1.10642	4.71835	5.4	1	3	94	58.5	0
20153	0	24	0	18.376	64	6	9	42.4	151.9	0	12	1.9395	5.4306	0.68869	4.94039	5.1	1	1	116.5	73.5	1
5760	0	47	0	18.2359	64.5	12	20	42.8	153.2	0	12	1.49988	5.53404	0.65482	4.60733	5.4	1	1	116	77	0
4224	0	44	0	18.046	65.2	34	22	48.3	163.6	0	9	1.1275	3.54282	0.5645	4.94039	5.5	1	1	98.5	63	12
11719	0	47	0	18.8872	62.3	16	22	46.2	156.4	0	14	1.7921	5.63748	0.23709	4.32978	5.1	1	1	126.5	84	1
7620	0	41	0	18.2728	64.4	14	16	50.9	166.9	0	18	1.71969	4.68066	0.51934	4.55182	4.8	1	1	106.5	67	0
13476	0	41	0	18.108	65	12	20	42.5	153.2	0	11	1.77658	4.37034	0.39515	5.16243	4.8	1	1	94.5	57.5	11
3834	0	38	0	18.1086	65	25	17	46.3	159.9	0	12	1.40937	4.24104	1.50157	4.82937	5.2	1	1	113.5	74	0
17742	0	40	0	18.1086	65	25	22	49.9	166	0	15	2.92218	5.66334	0.28225	4.9959	5.3	1	1	111.5	60.5	0
4122	0	39	0	17.8906	65.8	11	19	45.4	159.3	0	9	1.55677	3.90486	0.41773	4.94039	5.5	1	1	81	56	9.1
13715	0	36	0	18.6869	63	12	14	48.8	161.6	1	16	2.13862	5.79264	0.28225	4.82937	5.4	1	2	106.5	72	8.16667
9904	0	37	0	18.6873	63	12	19	50.2	163.9	0	11	1.37575	3.69798	0.32741	5.05141	4.7	2	2	94	61.5	84
5575	0	52	0	18.1965	64.7	12	19	49.6	165.1	0	10	1.84123	6.05124	0.62095	4.38529	5.1	1	1	109	70.5	22
149	0	42	0	18.3973	64	19	16	48.7	162.7	0	8	1.26714	6.49086	1.70479	4.16325	4.5	1	3	83.5	45.5	0
12465	0	44	0	18.2556	64.5	12	16	42.4	152.4	0	11	1.36799	4.7841	0.44031	4.60733	5.4	1	1	101.5	58	1
11409	0	51	0	18.6905	63	12	15	46.6	157.9	0	9	2.58341	6.3357	0.46289	5.32896	5.452	1	1	111.5	74.5	40
1961	0	41	0	18.5449	63.5	13	12	50	164.2	0	9	1.60849	4.80996	0.7903	4.4408	4.7	1	1	100	57.5	0
6677	0	51	0	18.9949	62	10	13	45.4	154.6	1	8	1.98346	4.93926	0.49676	4.88488	4.8	1	1	135	78.5	0
17989	0	38	0	18.694	63	21	13	49	161.9	0	22	2.63772	4.24104	0.30483	4.94039	5.5	1	1	144	93	54
20516	0	41	0	18.705	63	10	11	46.4	157.5	0	10	1.96536	4.47378	0.31612	5.10692	5.2	1	1	101.5	56.5	1
5955	0	44	0	19.163	61.5	14	15	44.8	152.9	0	10	1.67831	5.9478	1.20803	4.60733	4.8	1	1	94.5	61	47
13330	0	36	0	19.0149	62	15	15	48.8	160.2	0	13	1.36541	3.41352	0.19193	5.99508	5.4	1	1	103	62	1
19300	0	35	0	18.1392	65	11	10	45.8	158.9	0	16	1.83606	4.80996	0.38386	4.60733	5.2	1	1	104.5	64	0
4197	0	41	0	18.5677	63.5	12	16	47	159.1	0	6	2.01708	5.32716	0.38386	4.4408	4.8	2	1	106	69	90
5729	0	39	0	18.7815	62.8	8	15	44.6	154.1	0	13	1.48954	4.60308	0.88062	4.94039	4.942	1	1	121.5	83	1
10820	0	46	0	18.1477	65	14	25	46.4	159.9	1	10	1.84899	5.01684	0.41773	4.66284	5.35	1	1	110.5	66.5	0
6031	0	42	0	19.3377	61	13	10	47	155.9	1	9	2.29895	4.3962	0.41773	4.82937	5.1	1	1	99	65	0
12094	0	41	0	18.1498	65	10	15	46	159.2	0	9	2.04811	4.29276	0.13548	4.66284	5.4	1	1	98	63.5	0
14974	0	39	0	18.4334	64	17	18	47.9	161.2	0	12	1.23352	3.2325	0.25967	4.82937	5.4	1	1	112	62.5	12
2580	0	43	0	18.4923	63.8	15	15	42.5	151.6	0	13	1.9214	7.31838	0.85804	4.82937	5	1	1	130.5	83.5	4.2
9092	0	20	0	18.4925	63.8	9	16	47.4	160.1	0	7	1.5516	4.70652	0.38386	4.71835	4.7	1	3	117	71	1
19110	0	33	0	18.4351	64	10	11	48.8	162.7	0	8	1.1637	3.67212	0.38386	4.71835	5.2	1	1	90.5	46	1
19667	0	40	0	17.8768	66	8	11	46.8	161.8	0	12	1.8102	3.95658	0.46289	4.94039	5.4	1	1	96.5	51	12
17365	0	34	0	18.0153	65.5	7	8	48.1	163.4	0	10	1.4223	4.5255	0.30483	4.82937	5.1	1	1	93.5	51	0
18067	0	30	0	17.8795	66	15	13	48.5	164.7	0	21	2.12052	3.85314	0.48547	4.94039	5.1	1	1	115.5	64	54
10795	0	32	0	17.4825	67.5	13	18	41.3	153.7	0	8	1.18439	3.98244	0.34999	4.77386	5.452	1	1	95	59	0
2116	0	47	0	18.9214	62.4	15	10	45.4	154.9	0	8	1.29559	4.96512	0.7903	5.21794	5.2	1	1	118.5	75.5	0
5438	0	33	0	18.3064	64.5	14	14	45.7	158	0	8	1.66538	3.69798	0.37257	4.60733	4.9	1	1	93.5	60.5	0
4325	0	48	0	17.8936	66	11	12	44.5	157.7	0	10	1.60591	5.32716	0.88062	4.71835	5.2	1	1	87	52.5	0
11583	0	34	0	17.1166	69	10	12	46.6	165	0	8	1.30076	4.34448	0.50805	4.94039	5.35	1	1	111	70.5	12
9450	0	31	0	18.662	63.3	9	8	46	157	0	10	2.00932	4.96512	0.39515	4.71835	4.6	1	1	116	72	0
14879	0	37	0	18.4595	64	14	17	50.5	165.4	0	13	1.62659	6.28398	0.48547	4.88488	5	1	1	115	71.5	0
840	0	51	0	18.4606	64	11	11	47.2	159.9	0	8	1.6447	4.88754	0.39515	5.27345	4.6	1	1	142.5	89	0
9596	0	35	0	18.0105	65.6	14	14	48.5	164.1	0	10	1.48695	3.879	0.50805	4.66284	4.8	1	2	94.5	57.5	1
14808	0	35	0	17.6344	67	14	22	43.8	157.6	0	12	1.68349	5.06856	0.48547	4.77386	5.4	1	1	113	60	0
12353	0	36	0	18.7588	63	11	18	50.7	164.4	1	13	1.67573	5.61162	0.16935	5.43998	5.2	1	2	96	59	54
5845	0	55	0	18.3227	64.5	22	24	42.5	152.3	1	18	1.81279	5.14614	0.50805	4.82937	5.5	1	1	100	63.5	0
7774	0	28	0	18.4689	64	14	15	51.2	166.5	0	7	1.32662	4.6548	0.63224	4.49631	4.8	1	1	88	57	0
454	0	53	0	18.2999	64.6	12	17	43.4	154	0	10	1.48954	4.47378	0.57579	4.55182	4.7	1	1	115	67.5	0
13199	0	35	0	18.0486	65.5	11	15	46.9	161.2	0	10	1.16887	3.879	0.28225	4.77386	5	1	1	113	64.5	1
17480	0	39	0	17.6471	67	19	22	51	170	0	12	2.586	5.8185	0.18064	4.82937	5.4	1	1	122.5	78.5	0
17676	0	38	0	17.6471	67	6	9	45.8	161.1	0	16	2.8446	5.172	0.31612	4.71835	5	1	1	142.5	94.5	0
1795	0	48	0	18.6497	63.4	8	14	43.6	152.9	0	8	1.6628	6.15468	0.51934	4.71835	5.4	1	1	89	56.5	0
9722	0	41	0	19.5475	60.5	8	11	46.6	154.4	1	7	1.71969	5.66334	0.62095	5.05141	4.8	1	1	108	68.5	0
8496	0	37	0	18.0568	65.5	9	12	49.1	164.9	0	7	1.22318	3.25836	0.19193	4.82937	5.1	1	1	100.5	59.5	0
11247	0	47	0	18.3437	64.5	16	17	46.2	158.7	0	13	2.06104	5.3013	0.54192	4.88488	5.044	1	1	103	69.5	0
1538	0	40	0	18.3443	64.5	24	21	44.7	156.1	0	13	2.03777	5.12028	0.38386	5.21794	5.8	1	1	99	71.5	35
11356	0	39	0	18.0373	65.6	12	17	42.5	153.5	1	10	2.14897	5.53404	0.50805	5.10692	5.7	1	1	129.5	71	1
19524	0	33	0	17.2754	68.5	12	10	48.7	167.9	0	14	1.6809	4.57722	0.29354	5.43998	5.3	1	1	119	63.5	0
13217	0	41	0	18.636	63.5	15	19	43	151.9	0	14	2.03001	4.88754	0.69998	4.71835	5.6	2	1	103.5	62.5	84
17456	0	36	0	17.151	69	23	25	44.9	161.8	0	9	1.52574	3.85314	0.41773	5.71753	4.9	1	1	128	63	1
13940	0	30	0	17.6639	67	8	17	44.6	158.9	1	10	1.95502	4.93926	0.38386	4.32978	5	1	2	82.5	53	0
19350	0	32	0	17.4105	68	13	10	47.4	165	0	19	2.17224	4.08588	0.31612	4.77386	5.4	1	1	103	64.5	0
9999	0	44	0	19.2533	61.5	13	10	44.6	152.2	0	15	1.17663	4.34448	0.42902	4.94039	5.1	1	1	108.5	64	1
4997	0	52	0	18.3669	64.5	13	15	46.2	158.6	1	10	1.37575	5.63748	0.41773	4.27427	4.9	1	1	105.5	67.5	0
18885	0	34	0	17.1729	69	24	11	48.7	168.4	0	15	1.6809	5.0427	1.55802	5.10692	5.1	1	1	107.5	68.5	1
9336	0	35	0	19.2058	61.7	6	10	44.9	152.9	0	6	1.65245	3.93072	0.63224	5.27345	4.9	1	1	110.5	67.5	0
8480	0	39	0	17.634	67.2	13	17	43.3	156.7	0	9	1.51022	4.21518	0.48547	5.16243	4.84	1	1	126.5	67.5	60
15015	0	39	0	18.3768	64.5	16	22	46.4	158.9	0	11	1.38868	5.63748	1.27577	4.9959	5.2	1	1	116	71.5	0
13044	0	44	0	18.9654	62.5	9	16	42.9	150.4	1	9	1.7921	5.89608	0.5645	4.60733	5.1	1	1	122.5	69.5	0
11052	0	45	0	18.3208	64.7	9	13	44.7	156.2	0	16	2.27309	5.9478	0.59837	4.88488	4.534	1	1	114.5	78	1
13816	0	36	0	19.119	62	15	17	50.3	162.2	0	13	1.699	3.879	0.10161	4.38529	5.2	1	1	112.5	65	0
12594	0	55	0	18.4651	64.2	15	20	48.4	161.9	0	11	1.49471	4.80996	0.38386	4.82937	5.7	1	1	95	56.5	0
8734	0	37	0	18.6102	63.7	13	10	48	160.6	0	12	2.21879	4.96512	0.58708	5.10692	4.8	1	1	115	68	1
17024	0	47	0	17.9628	66	11	19	43.1	154.9	1	15	2.30154	7.03392	0.29354	5.71753	5.5	1	1	114.5	72	1
13814	0	41	0	17.9719	66	12	15	52	170.1	0	8	1.2749	3.72384	0.2258	4.88488	5.2	1	1	99.5	57.5	0
8773	0	47	0	19.2635	61.6	15	17	47	156.2	0	11	1.38868	4.57722	0.68869	4.88488	5.4	1	1	104	66.5	1
3129	0	40	0	17.9827	66	13	13	44.1	156.6	1	7	1.22318	3.98244	0.47418	4.21876	4.9	1	1	84.5	51	12
17157	0	55	0	16.7166	71	19	23	49.8	172.6	1	32	1.73262	5.6892	0.60966	5.10692	5.7	1	2	90.5	51.5	0
3921	0	40	0	18.1512	65.4	15	17	45.6	158.5	0	11	1.98863	5.0427	0.41773	4.60733	4.942	1	1	104.5	68.5	12
10773	0	31	0	18.7833	63.2	14	18	44.2	153.4	0	8	1.81537	4.99098	0.29354	4.4408	4.738	1	1	98	63	0
4255	0	40	0	18.4956	64.2	10	21	45.3	156.5	1	10	1.33438	3.72384	0.18064	4.38529	5.35	1	1	89	57.5	1
14102	0	26	0	18.2699	65	17	14	49.8	165.1	0	15	1.4042	4.21518	0.36128	4.49631	4.7	1	3	92	54.5	66
4609	0	42	0	18.2992	64.9	9	12	48.5	162.8	0	9	1.57746	4.42206	0.62095	5.21794	5	1	1	99.5	51.5	1
11936	0	67	0	18.0793	65.7	10	15	43.1	154.4	0	10	1.83347	3.77556	0.25967	4.88488	5.4	1	1	109.5	76	54
17128	0	40	0	17.7306	67	17	18	39.1	148.5	0	13	2.30154	4.88754	0.29354	4.38529	4.8	1	1	104.5	69.5	1
9583	0	31	0	18.7085	63.5	6	12	47	158.5	0	13	1.57487	4.21518	0.48547	4.60733	4.9	1	1	100.5	65.5	0
11462	0	47	0	18.5633	64	18	26	46.4	158.1	0	25	2.53945	6.64602	0.66611	4.55182	5.248	1	1	123	81	1
2479	0	63	0	18.6233	63.8	17	21	47.2	159.2	0	8	1.13267	4.1376	0.66611	5.32896	5.7	1	1	98.5	61	0
4767	0	43	0	19.3676	61.4	11	10	47.8	157.1	0	8	1.56453	5.09442	0.59837	4.71835	4.9	1	1	105	67.5	0
9493	0	38	0	18.0182	66	14	14	44.3	156.8	0	12	1.76107	5.45646	0.84675	4.21876	5.1	1	1	99	64	1
3290	0	56	0	18.2964	65	17	19	50.6	166.3	1	11	2.00156	4.93926	0.92578	5.43998	5.4	1	1	104.5	69	0
8344	0	46	0	17.9698	66.2	14	13	52.3	170.6	0	12	1.94984	6.23226	0.58708	5.21794	5	1	1	92	51.5	0
3463	0	37	0	19.6304	60.6	23	18	44.7	150.9	1	12	1.99122	5.66334	0.73385	4.82937	4.7	1	1	101	67	0
19778	0	40	0	16.9947	70	21	23	47	166.3	0	17	2.68944	5.09442	0.48547	4.88488	4.8	1	1	93.5	53.5	0
16491	0	36	0	17.4966	68	20	25	49.5	168.2	0	14	1.73262	4.7841	0.48547	4.55182	4.9	1	3	101.5	65	0
18877	0	35	0	18.1664	65.5	12	19	46.1	159.3	0	17	2.09466	5.32716	0.38386	5.21794	5.2	1	1	118.5	70.5	1
14232	0	54	0	18.0288	66	25	21	49.8	166.2	0	26	2.3455	7.03392	1.03868	4.9959	5.9	1	1	120	70	0
8504	0	39	0	18.4196	64.6	13	14	49.3	163.6	0	10	1.88002	4.86168	0.69998	5.10692	5.4	1	1	107.5	65	1
3434	0	53	0	18.6516	63.8	12	15	45.1	155.5	0	10	1.29559	4.9134	1.10642	5.16243	5.1	1	1	98	57.5	0
14831	0	34	0	18.7406	63.5	18	17	45.9	156.5	0	11	2.05846	4.44792	0.19193	5.16243	5.1	1	1	104	66.5	0
2920	0	46	0	18.3091	65	11	19	44.5	155.9	0	11	2.06363	5.87022	0.31612	5.49549	5.2	1	1	118.5	78	4.2
19353	0	49	0	18.3091	65	11	12	44.5	155.9	0	10	1.9395	5.4306	0.50805	5.21794	5.3	1	1	112.5	66	0
5085	0	35	0	17.6368	67.5	14	14	48.6	166	0	9	1.45075	4.73238	0.85804	4.38529	5.2	1	1	107	71.5	0
13413	0	34	0	18.1839	65.5	8	15	42.4	152.7	0	11	1.38868	3.93072	0.3387	5.16243	5	1	3	108	64.5	0
4731	0	42	0	18.7569	63.5	20	17	47.3	158.8	0	12	1.94467	4.5255	0.54192	4.66284	5	1	1	91	59	1
6542	0	43	0	19.3734	61.5	15	17	43.3	149.5	1	12	2.31447	5.79264	0.46289	4.55182	5.2	1	1	96.5	65	0
3658	0	39	0	18.222	65.4	20	23	42.1	152	0	15	2.04811	4.7841	0.63224	5.16243	4.7	2	3	105.5	65	90
20554	0	35	0	18.0595	66	6	10	43.5	155.2	0	9	2.1981	4.60308	0.32741	4.82937	5.2	1	1	113	70	1
13666	0	34	0	17.9244	66.5	25	22	45.6	159.5	0	15	1.79986	4.70652	0.57579	4.77386	5.6	1	1	103.5	68	0
9397	0	45	0	18.4804	64.5	14	13	48.5	162	0	9	1.34472	4.57722	0.80159	4.88488	4.9	1	1	97	60	36
6964	0	43	0	18.7716	63.5	10	10	48.9	161.4	0	10	1.48695	4.03416	0.48547	4.55182	5.2	1	1	104	65.5	0
15598	0	37	0	18.0643	66	16	24	44.3	156.6	0	11	1.80503	4.73238	0.20322	4.66284	5.6	1	2	78	55.5	0
6977	0	40	0	20.3817	58.5	15	15	48.4	154.1	0	10	1.71193	3.98244	0.4516	4.66284	4.7	1	1	91.5	57	1
8378	0	36	0	19.5465	61	17	15	46.9	154.9	0	10	1.82313	3.98244	0.57579	4.71835	4.8	1	1	102.5	61	1
7920	0	47	0	18.6351	64	11	11	45.7	156.6	0	12	1.73521	5.58576	0.54192	4.55182	4.8	1	1	107	64	0
2480	0	52	0	18.9014	63.1	17	15	43.9	152.4	0	16	1.79727	6.56844	1.11771	5.27345	5.5	1	1	127	81	0
15815	0	38	0	17.8013	67	8	10	46.2	161.1	0	8	2.09466	4.42206	0.19193	4.9959	5.2	1	1	92.5	58	0
9643	0	38	0	17.9912	66.3	20	18	46	159.9	0	14	1.26714	5.172	0.63224	4.82937	5.1	1	1	107.5	70	18
19972	0	42	0	18.6467	64	17	19	47.2	159.1	0	14	1.8102	3.56868	0.41773	4.9959	5.3	1	1	132	80	1
20808	0	55	0	18.6469	64	27	25	49.3	162.6	1	24	2.24982	5.45646	0.84675	4.82937	5.3	1	1	113	72.5	0
5449	0	60	0	20.5766	58	20	17	40.1	139.6	0	12	1.87226	5.5599	0.64353	5.88406	5.5	1	1	113	69.5	1
13042	0	45	0	18.9463	63	14	18	41.5	148	0	11	1.6809	6.64602	0.48547	4.82937	5.4	1	2	123.5	72.5	1
2928	0	50	0	19.2225	62.1	19	23	46.9	156.2	0	10	1.73779	5.50818	0.46289	4.27427	5.2	1	1	88.5	56	0
13534	0	37	0	18.0868	66	13	17	49.9	166.1	0	13	1.83089	4.24104	0.30483	5.05141	5.4	1	1	86.5	54	15.925
19742	0	39	0	18.9491	63	12	13	44.3	152.9	0	8	2.17224	4.37034	0.19193	5.05141	5.3	1	1	109	58	1
11173	0	54	0	19.2561	62	22	32	44.9	152.7	1	28	2.15414	6.90462	0.40644	4.82937	5.146	1	1	133.5	81	0
10152	0	37	0	19.7015	60.6	10	10	45.1	151.3	0	10	1.44557	4.2669	0.34999	4.66284	4.8	1	1	100.5	59	1
14395	0	41	0	19.259	62	10	11	48.2	158.2	0	12	1.98605	5.0427	0.19193	4.82937	5.4	1	1	106.5	63.5	54
10244	0	41	0	18.0928	66	11	13	47.6	162.2	0	7	1.21542	4.31862	0.44031	5.551	5.146	1	1	108	63.5	1
20545	0	45	0	16.8188	71	15	18	47.3	167.7	0	17	2.66358	5.92194	0.37257	5.27345	5.4	1	1	109	64	0
2482	0	40	0	18.5185	64.5	10	13	50.6	165.3	0	7	1.7921	4.86168	0.65482	4.94039	4.9	1	1	92	61.5	0
15259	0	30	0	17.8282	67	16	19	49.9	167.3	0	12	1.45333	3.77556	0.39515	4.94039	4.9	1	1	101.5	68.5	1
406	0	48	0	18.8718	63.3	15	18	49.1	161.3	1	17	1.47919	4.24104	1.21932	4.77386	5.1	1	1	159	93	0
11414	0	29	0	18.5258	64.5	7	12	45.2	156.2	0	10	1.90588	4.0083	0.38386	5.16243	4.33	1	1	89.5	63	1
6587	0	47	0	18.1893	65.7	12	12	46.1	159.2	0	13	1.8464	4.68066	0.47418	4.4408	4.7	1	1	93.5	63.5	1
17508	0	36	0	18.3853	65	11	22	52.2	168.5	0	8	1.4223	4.47378	0.3387	4.77386	5.1	1	1	105.5	59	1
17523	0	33	0	18.6741	64	22	24	43.6	152.8	0	11	1.9395	4.6548	0.21451	4.88488	5.4	1	1	94	61.5	0
7346	0	37	0	17.5874	68	10	11	46.9	163.3	0	13	1.86968	5.172	0.82417	5.10692	4.8	1	1	116	73.5	18
6410	0	37	0	19.9348	60	10	9	48.7	156.3	0	9	1.47919	5.53404	0.40644	4.55182	4.6	1	1	88.5	52.5	5.13333
5700	0	54	0	19.23	62.2	27	19	46.2	155	0	12	1.87226	5.79264	0.58708	5.551	5.6	1	1	121.5	73	0
9002	0	36	0	18.0696	66.2	7	13	48.6	164	0	5	1.45333	4.68066	0.44031	4.49631	5.2	1	1	86.5	54.5	1
6738	0	35	0	18.6937	64	23	15	47.2	158.9	1	12	1.64728	5.58576	0.54192	4.88488	5.1	1	1	111.5	69.5	0
6461	0	53	0	19.2969	62	16	25	49.4	160	1	14	1.78693	3.93072	0.29354	4.4408	5.4	2	2	93	63.5	126
20825	0	25	0	18.1279	66	8	10	39.6	147.8	0	13	2.27568	5.5599	0.21451	5.10692	5.4	1	1	99.5	59	0
610	0	39	0	19.9435	60	12	10	48.1	155.3	1	6	2.1981	4.93926	0.36128	4.16325	5	1	1	92	54	1
16960	0	35	0	18.1354	66	32	26	41.9	152	0	14	1.37058	4.08588	0.38386	4.60733	5.1	1	1	88	55.5	1
14043	0	31	0	18.8498	63.5	11	13	46.7	157.4	0	14	1.59298	5.06856	0.5645	4.27427	5.2	1	2	94.5	64	1
3833	0	70	0	20.288	59	30	25	43.9	147.1	1	34	1.8283	7.13736	0.99352	4.82937	5.7	1	1	103	64	0
15	0	64	0	18.2785	65.5	21	25	42.9	153.2	0	17	1.94726	5.5599	0.6774	4.21876	5.7	1	1	102	62.5	0
14584	0	32	0	18.5625	64.5	17	15	41.1	148.8	0	14	1.3292	5.12028	0.54192	4.77386	5.2	1	1	122	60.5	0
20034	0	31	0	18.1414	66	13	8	46.5	160.1	0	9	1.75848	4.86168	0.40644	4.27427	4.9	1	1	102	65.5	0
8153	0	50	0	19.1892	62.4	9	12	46.4	155.5	0	9	1.97312	5.74092	0.66611	5.60651	5.1	1	1	144.5	94.5	0
9334	0	30	0	19.0077	63	10	13	43.8	151.8	0	10	1.8102	4.44792	0.66611	4.16325	4.8	1	1	112.5	69.5	18.2
1630	0	61	0	19.3166	62	13	13	43	149.2	0	13	1.33696	5.92194	1.34351	5.16243	5	1	1	105	66	0
9976	0	35	0	18.013	66.5	12	12	47.8	162.9	0	9	1.27231	4.55136	0.4516	5.10692	5.2	1	3	95	59	57.5
4127	0	47	0	18.1532	66	10	14	47.7	162.1	0	8	1.40678	4.18932	0.40644	4.94039	5.146	1	1	97	64	1
11427	0	43	0	17.7515	67.5	13	30	46.3	161.5	0	10	1.49471	4.06002	0.81288	5.16243	5.35	1	1	107	63.5	1
14071	0	29	0	19.0214	63	11	13	50.6	163.1	0	12	1.73262	4.73238	0.40644	4.88488	5.2	1	1	84	57.5	0
10482	0	52	0	18.4938	64.8	26	30	47.7	160.6	0	18	1.9214	5.9478	0.47418	5.77304	5.4	1	1	100.5	66	0
15013	0	55	0	18.1577	66	19	20	46.6	160.2	1	17	1.70159	7.57698	0.71127	5.05141	5.8	1	1	120	79.5	0
7778	0	41	0	18.2972	65.5	9	16	44.3	155.6	0	9	1.98088	5.172	0.4516	5.43998	4.9	1	1	116	75	0
13647	0	35	0	17.8881	67	12	18	43.7	156.3	0	11	1.58263	4.21518	0.25967	4.49631	5	1	1	102	68.5	0
13680	0	39	0	17.6256	68	22	18	46.6	162.6	0	17	1.56194	4.80996	0.64353	4.38529	4.9	1	1	105	61	0
7512	0	35	0	19.027	63	8	11	51.3	164.2	0	8	1.54384	4.68066	0.37257	5.38447	4.4	1	1	120	72.5	0
12175	0	40	0	18.4421	65	6	10	45.4	156.9	0	13	1.60332	3.43938	0.38386	5.16243	5	1	1	101.5	61	1
4196	0	25	0	17.374	69	9	16	44.7	160.4	0	4	1.54901	5.9478	0.62095	4.4408	5.4	1	2	93.5	58.5	0
9058	0	42	0	18.3888	65.2	9	19	48.2	161.9	0	8	1.39644	7.26666	1.63705	4.77386	5.5	1	1	97.5	62	1
15164	0	47	0	19.0311	63	16	16	44.9	153.6	0	10	1.91364	4.57722	0.39515	4.82937	5.2	1	1	108	62.5	0
19495	0	35	0	18.4485	65	11	9	45.3	156.7	0	9	1.8102	5.53404	0.76772	4.71835	5.3	1	1	87	52	0
12765	0	29	0	18.0339	66.5	18	20	44	156.2	0	11	1.38868	4.49964	0.55321	4.66284	4.9	1	1	106.5	63	1
8417	0	35	0	18.595	64.5	16	24	43.7	153.3	0	7	1.62918	4.55136	0.28225	4.88488	5.1	1	3	88	49	0
15154	0	38	0	18.7404	64	11	19	42.9	151.3	0	9	1.71452	5.0427	0.46289	4.71835	4.9	1	1	114	74	0
15225	0	33	0	18.7416	64	15	17	47.5	159.2	0	13	1.09388	3.95658	0.47418	4.49631	5.2	1	1	91	59	0
8314	0	25	0	19.0398	63	13	11	53.1	167	0	10	1.54384	4.5255	0.57579	5.43998	4.5	1	1	108.5	67.5	0
11828	0	35	0	20.0587	59.8	7	10	46.1	151.6	0	7	1.11974	3.67212	0.6774	4.66284	4.9	1	1	120	79.5	0
10465	0	34	0	17.8506	67.2	18	17	44	157	0	6	1.59556	5.27544	0.34999	4.60733	4.7	1	1	104	67	12
14467	0	42	0	18.456	65	15	17	46.6	158.9	0	15	1.70676	5.14614	0.41773	4.60733	5.3	1	1	110	64	0
3146	0	42	0	18.8099	63.8	10	9	45.6	155.7	0	10	1.40937	6.41328	0.83546	5.38447	5.1	1	1	96	61	0
17953	0	32	0	17.2734	69.5	12	9	40.7	153.5	0	11	1.96536	4.80996	0.74514	4.71835	5.4	1	1	94	58.5	0
6186	0	43	0	19.6163	61.2	10	9	46.1	153.3	0	9	1.26455	4.73238	0.62095	4.55182	4.7	1	3	83.5	52	52.5
17955	0	35	0	17.6562	68	14	12	45.2	160	0	12	1.83606	3.93072	0.37257	5.21794	4.9	1	2	126	81	0
2852	0	52	0	17.5048	68.6	13	14	45.6	161.4	1	12	1.64987	4.9134	0.32741	4.32978	4.8	1	1	101.5	68.5	60
7547	0	31	0	18.8519	63.7	15	15	45	154.5	0	12	1.71969	4.6548	0.27096	4.94039	4.7	1	1	107	68	0
15731	0	35	0	18.9116	63.5	25	25	50	162.6	0	22	1.78434	4.83582	0.51934	4.49631	5.5	1	1	98	54	0
5975	0	34	0	18.7063	64.2	13	15	45	155.1	0	10	2.20327	4.1376	0.50805	4.55182	5	1	1	86.5	57.5	17.5
20129	0	28	0	17.9248	67	11	11	47.8	163.3	1	9	2.17224	4.0083	0.46289	4.71835	5.1	1	1	102	60	18
10679	0	53	0	18.5926	64.6	17	17	47.3	159.5	0	11	1.82054	5.24958	0.62095	4.88488	5.146	1	1	105.5	67.5	1
7328	0	35	0	19.3724	62	16	13	48.3	157.9	0	12	2.01708	5.12028	0.4516	5.16243	5	1	1	103.5	62	0
20421	0	40	0	16.917	71	9	16	45.5	164	0	13	1.293	5.87022	1.02739	5.16243	5.2	1	3	100.5	67.5	0
20104	0	66	0	16.9175	71	14	20	41.7	157	0	12	1.73262	3.7497	0.54192	5.60651	5.6	1	1	136.5	78.5	1
11337	0	40	0	18.7097	64.2	12	15	47.3	159	0	10	1.32403	3.93072	0.28225	4.66284	4.33	1	1	97.5	59.5	1
5956	0	45	0	17.6642	68	17	15	49.5	167.4	0	10	1.44557	5.92194	0.54192	4.60733	4.4	1	3	96.5	60	0
16874	0	47	0	18.3385	65.5	15	17	44.4	155.6	0	13	1.57746	4.3962	0.54192	4.77386	5.1	1	1	90	51.5	0
12650	0	37	0	19.3778	62	14	20	43.6	150	0	12	1.74296	4.88754	0.29354	4.60733	5.4	1	1	97.5	59.5	0
2274	0	42	0	18.8935	63.6	10	12	51.5	165.1	0	7	1.20508	3.98244	0.58708	4.60733	5	1	1	81	50.5	1
19563	0	45	0	17.935	67	8	9	45	158.4	1	12	1.70676	4.70652	0.53063	4.71835	5.3	1	1	92.5	54	1
3265	0	43	0	18.1581	66.2	17	15	51.8	168.9	1	21	2.08173	4.57722	0.40644	4.71835	4.8	1	1	98.5	61.5	54
12673	0	54	0	17.8619	67.3	14	24	45.1	158.9	0	9	1.5697	4.83582	0.82417	4.82937	5.5	1	1	90.5	61.5	0
14539	0	31	0	17.1742	70	25	18	49.4	169.6	0	14	1.66797	3.6204	0.28225	4.60733	5.5	1	1	79.5	52.5	1
18161	0	40	0	19.0836	63	14	15	45.2	153.9	0	20	1.9395	4.34448	0.36128	4.71835	5.2	1	1	107	58	0
13994	0	39	0	18.6417	64.5	15	20	42.9	151.7	0	12	1.79727	3.98244	0.34999	5.05141	5.1	1	1	112	73.5	0
10769	0	34	0	18.2184	66	11	12	47.4	161.3	0	7	1.99898	4.68066	0.54192	4.4408	5.146	1	1	112.5	68.5	12
19655	0	29	0	18.4998	65	11	17	46.3	158.2	0	8	2.04294	4.24104	0.27096	4.77386	5.2	1	1	106.5	63.5	0
3221	0	44	0	18.2201	66	11	13	45.6	158.2	0	11	1.63952	6.3357	0.81288	4.94039	5.1	1	1	98.5	60.5	0
20927	0	35	0	16.4731	73	14	10	42.7	161	0	13	1.57746	3.38766	0.39515	5.10692	5.7	1	1	118.5	65.5	0
15444	0	35	0	18.3608	65.5	25	25	45.2	156.9	1	35	1.4042	4.55136	0.77901	4.88488	5.1	1	1	104	58	0
2559	0	44	0	18.8805	63.7	17	19	41.3	147.9	0	9	1.38351	4.6548	0.7903	4.21876	5	1	3	74.5	45.5	1
8356	0	35	0	18.5602	64.8	8	9	45.4	156.4	1	9	1.66538	4.2669	0.46289	4.88488	4.4	1	1	107.5	67	1
16503	0	47	0	17.5592	68.5	16	23	49.5	167.9	1	14	1.6809	4.88754	0.97094	5.27345	5.5	1	1	149.5	92.5	1
19578	0	35	0	17.6883	68	13	15	50.4	168.8	1	10	1.83606	4.55136	0.19193	4.05223	5.2	1	1	115.5	68	0
17159	0	39	0	19.0929	63	11	20	49	160.2	0	13	1.6809	5.61162	0.42902	4.66284	5.4	1	1	93	57	1
13954	0	25	0	18.9463	63.5	15	18	49.6	161.8	0	13	1.32403	3.67212	0.25967	4.88488	5.6	1	1	98	65	1
15104	0	46	0	19.0967	63	21	17	48.4	159.2	0	11	1.59298	4.1376	0.25967	4.82937	4.7	1	1	97	65	11
15152	0	39	0	18.5119	65	16	17	46.8	159	0	11	1.62659	4.16346	0.27096	4.77386	5	1	1	111.5	66	0
3002	0	41	0	20.2246	59.5	16	15	44.3	148	1	8	1.34213	4.34448	0.59837	4.60733	5	1	1	95.5	60.5	0
19113	0	34	0	17.9629	67	9	12	46.1	160.2	0	11	1.34472	3.77556	0.3387	4.4408	5	1	1	90.5	55.5	0
14614	0	41	0	18.3747	65.5	13	17	48.7	162.8	0	12	1.47402	4.3962	0.27096	4.49631	5.1	1	1	113.5	72	0
19374	0	42	0	19.1053	63	7	12	48.3	159	1	8	1.78434	4.49964	0.31612	5.32896	5.1	1	2	110	67.5	10.6167
19312	0	29	0	19.1145	63	7	8	53.5	167.3	0	10	2.48256	5.6892	0.41773	4.88488	5.1	1	1	111	62	1
3362	0	46	0	18.907	63.7	13	15	48.1	159.5	0	9	1.37575	5.32716	0.66611	4.55182	5.1	1	1	106	64	1
11229	0	34	0	18.0573	66.7	10	18	47.8	162.7	0	9	1.27748	4.75824	0.86933	4.88488	5.554	1	1	101	60.5	0
10165	0	22	0	19.2712	62.5	14	15	44.7	152.3	0	9	1.69642	4.24104	0.57579	4.55182	5	1	2	95.5	57	1
16745	0	36	0	18.969	63.5	12	16	46.4	156.4	0	14	2.14638	6.10296	0.62095	5.05141	5	1	1	114.5	61	0
12796	0	33	0	18.3655	65.6	11	14	45.5	157.4	0	11	1.54901	4.2669	0.31612	4.9959	4.9	1	3	117	70	0
5106	0	48	0	18.8251	64	6	12	51.5	165.4	0	6	1.57746	4.44792	0.25967	5.16243	5.7	1	1	94	60.5	8.4
12953	0	52	0	19.2157	62.7	28	28	49.5	160.5	0	11	1.37834	4.73238	0.44031	4.66284	5.6	1	1	110.5	64	0
3174	0	46	0	19.2788	62.5	12	12	45.9	154.3	1	7	1.62401	5.35302	0.77901	4.71835	4.9	1	1	99	58	0
16498	0	36	0	18.5386	65	13	19	45	155.8	0	15	1.75848	5.37888	0.24838	5.21794	4.8	1	1	104.5	66.5	0
15879	0	43	0	19.2802	62.5	10	16	46.8	155.8	1	10	1.60332	4.88754	0.42902	4.77386	5.2	1	1	109	67	0
4653	0	38	0	19.0678	63.2	20	16	47.3	157.5	0	15	1.46626	5.12028	0.68869	5.21794	4.6	1	1	97.5	65	0
8762	0	42	0	17.7226	68	10	18	45.2	159.7	0	13	1.47402	5.40474	0.31612	4.88488	5.1	1	1	125	77	0
18057	0	25	0	17.7274	68	15	16	47.1	163	0	19	2.586	5.53404	0.37257	4.82937	5.2	1	1	90.5	53	0
14194	0	39	0	19.1351	63	17	19	49.6	161	0	13	1.62142	5.22372	0.13548	4.49631	5.4	1	1	98	64	0
18955	0	40	0	19.1351	63	13	15	49.6	161	0	12	1.65504	4.96512	0.48547	4.71835	5.2	1	1	99	69	1
9408	0	25	0	18.2657	66	13	14	47.7	161.6	1	7	1.88002	5.12028	0.30483	4.66284	4.8	1	1	99	57	0
13577	0	35	0	19.6059	61.5	12	17	45	151.5	0	11	1.4404	4.29276	0.64353	5.05141	5.4	1	1	91	57.5	36
4866	0	39	0	19.7683	61	16	17	49.1	157.6	0	9	1.36282	4.49964	0.86933	4.88488	5.1	1	1	93.5	58.5	0
9420	0	42	0	18.6676	64.6	9	12	43.3	152.3	1	12	1.76107	6.05124	0.69998	4.9959	5.7	1	1	97	63	0
10035	0	31	0	19.2031	62.8	17	20	49.9	161.2	0	9	1.21025	3.95658	0.53063	4.9959	4.7	1	1	127.5	79	0
18577	0	30	0	19.2995	62.5	20	18	50.9	162.4	0	20	1.8102	4.3962	0.40644	4.82937	5.3	1	1	93.5	62.5	0
12071	0	36	0	18.4737	65.3	6	15	44.9	155.9	0	8	1.29817	4.80996	0.38386	4.88488	5.4	1	1	100.5	63	0
1620	0	46	0	18.1148	66.6	22	16	48.9	164.3	0	16	1.56453	5.01684	0.86933	4.82937	5.1	2	1	107	65.5	84
13555	0	42	0	17.7431	68	11	19	44.8	158.9	0	12	1.90588	4.62894	0.55321	4.10774	4.9	1	1	105	55.5	0
14776	0	34	0	18.5631	65	16	18	47.7	160.3	0	10	1.9757	5.84436	0.38386	5.16243	5.2	1	1	95.5	55.5	1
16718	0	39	0	18.1449	66.5	12	18	50	166	0	14	1.49988	4.99098	0.23709	4.66284	5.4	1	1	98	57	0
17905	0	51	0	18.5643	65	12	22	48.3	161.3	0	14	2.1981	5.79264	0.54192	5.38447	5.5	1	1	113	68.5	36
15822	0	42	0	17.4897	69	20	20	45.9	162	0	16	1.52574	4.08588	0.51934	5.32896	5.7	1	1	103.5	58.5	0
1703	0	45	0	18.148	66.5	13	18	47.1	161.1	0	11	1.88519	4.3962	0.68869	4.77386	5.4	1	1	100	63	1
20021	0	40	0	18.5672	65	7	13	41	148.6	0	14	2.8446	5.14614	0.41773	4.94039	5.1	2	1	100	60.5	126
19924	0	38	0	18.8604	64	11	10	40.7	146.9	0	15	2.12052	5.01684	0.39515	4.66284	4.9	1	1	105.5	59	0
10548	0	39	0	18.1519	66.5	15	19	49	164.3	0	10	1.68607	4.68066	0.63224	5.49549	5.146	1	1	98	68	1
18925	0	34	0	18.8616	64	21	15	44.5	153.6	0	15	1.34472	4.83582	0.42902	4.66284	5.3	1	2	105.5	64	0
5120	0	57	0	18.8624	64	33	34	45.2	154.8	1	48	1.5154	4.21518	0.98223	4.71835	5.4	1	1	97.5	63	0
17800	0	30	0	19.1636	63	8	12	46.1	155.1	0	11	1.62918	4.55136	0.42902	4.94039	5.2	1	1	104	60.5	0
5833	0	60	0	17.809	67.8	16	23	41.2	152.1	0	13	1.56712	6.12882	0.63224	4.71835	5.4	1	1	92.5	59	0
14659	0	62	0	18.5765	65	14	21	40.8	148.2	0	16	2.13345	6.05124	1.09513	4.9959	5.4	1	1	125.5	69	1
15240	0	41	0	19.1669	63	19	18	41.7	147.5	0	10	1.8464	4.99098	0.2258	4.82937	5.5	1	1	92.5	66	1
4798	0	47	0	18.8682	64	5	7	45.8	155.8	0	8	1.42489	4.68066	0.48547	4.60733	4.9	1	1	98	63	1
502	0	38	0	19.17	63	14	16	45.7	154.4	0	15	1.293	4.37034	0.76772	4.38529	5	1	3	97	66	0
15500	0	50	0	19.1727	63	15	23	43.6	150.8	1	12	1.90588	5.0427	0.40644	5.05141	5.2	1	1	109.5	70	0
17886	0	35	0	18.8755	64	12	16	47.3	158.3	0	13	1.91364	4.70652	0.34999	5.66202	5.6	1	2	104	63.5	1
13969	0	51	0	17.2584	70	10	11	42	156	0	10	1.24128	5.24958	0.58708	4.82937	5.4	1	1	100	62.5	0
13777	0	50	0	17.5144	69	19	22	44	158.5	0	13	2.24206	5.4306	0.36128	4.66284	5.8	1	1	102.5	67.5	1
17910	0	33	0	17.7726	68	6	8	46.7	162.1	0	11	1.1637	3.67212	0.47418	4.71835	5.2	1	1	114.5	59.5	1
13950	0	25	0	18.3189	66	10	13	45.5	157.6	0	10	1.83865	4.83582	0.4516	4.94039	5.1	1	3	99.5	59.5	0
15004	0	43	0	18.8917	64	15	17	47.7	158.9	0	11	1.5878	4.60308	0.1129	4.49631	5.2	1	1	100.5	61	0
10770	0	35	0	18.4606	65.5	11	15	47.2	159.9	1	13	1.57746	4.2669	0.14677	4.66284	4.8	1	1	108	71	0
1938	0	41	0	18.8935	64	13	11	51.5	165.1	0	9	1.70676	4.44792	0.51934	4.82937	5.1	1	1	92.5	55	0
6824	0	34	0	19.3166	62.6	17	15	45.1	152.8	0	14	1.69124	4.93926	0.3387	4.66284	4.8	2	1	104	68	84
2554	0	54	0	18.8068	64.3	16	15	45.3	155.2	0	9	1.91881	5.63748	0.69998	4.94039	5.5	1	3	94	60.5	0
3745	0	37	0	18.7206	64.6	13	14	45.5	155.9	0	8	1.0525	3.46524	0.47418	4.55182	4.8	1	1	88.5	55	0
9416	0	51	0	18.3266	66	20	22	47.8	161.5	0	12	2.23172	5.8185	1.72737	4.94039	5.6	1	1	103	65.5	0
5294	0	52	0	19.6678	61.5	9	18	45.8	152.6	0	9	2.01191	5.22372	0.39515	4.32978	5.4	1	1	116.5	72	0
8715	0	45	0	19.2004	63	13	13	52.4	165.2	1	11	1.75072	4.62894	0.42902	4.49631	4.5	2	1	99	67	90
16084	0	40	0	18.6108	65	18	24	50.3	164.4	0	15	1.83606	5.50818	0.36128	4.38529	5	1	1	118.5	80.5	1
10983	0	40	0	18.4691	65.5	9	12	42	150.8	0	13	1.42489	4.18932	0.64353	4.94039	5.044	1	1	90	62.5	1
10911	0	35	0	17.9489	67.4	10	15	42.9	154.6	0	9	2.14121	6.69774	0.46289	4.38529	4.942	1	1	96	62	0
6425	0	69	0	18.0588	67	28	29	40.2	149.2	0	62	2.30154	4.9134	0.50805	4.49631	5	1	1	116.5	59	0
5206	0	39	0	19.2084	63	12	18	51.6	163.9	0	11	1.67573	5.37888	0.39515	4.10774	4.9	1	1	104	55.5	0
17131	0	30	0	18.6222	65	19	25	41.9	150	0	16	1.293	3.46524	0.20322	4.4408	5.1	1	1	104	67.5	0
7748	0	22	0	19.3689	62.5	19	20	45.4	153.1	0	10	1.35765	4.18932	0.74514	5.16243	4.9	2	2	94.5	54	72
13408	0	47	0	18.3432	66	14	17	46.9	159.9	0	10	2.13604	5.09442	0.20322	5.05141	5.5	1	1	109	69	18
18777	0	59	0	18.3443	66	18	19	44.7	156.1	0	95	1.88778	5.97366	0.68869	5.10692	5.3	1	1	134.5	77	1
7775	0	21	0	19.5308	62	20	18	50.5	160.8	0	8	1.23094	4.42206	0.47418	4.66284	4.6	1	3	90.5	54.5	0
16175	0	41	0	18.9219	64	16	20	46.7	157.1	0	14	1.96536	4.62894	0.64353	4.82937	5.1	1	1	105.5	65	1
3582	0	51	0	18.6319	65	15	18	47.4	159.5	0	11	1.67314	5.12028	0.60966	4.82937	4.6	1	1	102	63	0
7896	0	45	0	18.0774	67	13	12	45.3	158.3	1	8	1.97053	6.15468	1.04997	4.82937	5.1	1	1	89.5	49.5	0
12663	0	39	0	18.6921	64.8	13	22	43.3	152.2	0	12	1.63952	4.68066	0.30483	4.49631	4.7	1	1	112	75.5	0
12555	0	34	0	18.3547	66	7	11	47.4	160.7	0	10	1.44299	4.1376	0.44031	4.71835	5.2	1	1	96.5	55.5	1
736	0	58	0	18.0878	67	29	16	43.4	154.9	0	25	2.01708	5.92194	0.41773	5.27345	5.6	1	1	112.5	65.5	36
15760	0	40	0	17.8223	68	16	17	45	158.9	0	17	2.11535	5.19786	0.69998	4.9959	5	1	1	102	62.5	1
9707	0	31	0	17.9557	67.5	21	14	49.3	165.7	0	9	1.68607	4.18932	0.53063	5.27345	4.7	1	1	110	61	1
14301	0	54	0	18.226	66.5	14	20	49.5	164.8	0	16	1.40678	4.68066	0.6774	4.71835	5.6	1	1	123	78	0
10943	0	47	0	18.6487	65	19	17	45.5	156.2	1	13	1.63952	4.24104	0.36128	4.60733	4.534	1	1	92.5	59.5	22
931	0	44	0	18.7652	64.6	13	18	48.4	160.6	0	9	1.37834	3.72384	0.30483	5.21794	4.8	1	1	104.5	69	0
5314	0	51	0	19.3965	62.5	12	15	46.6	155	0	10	2.19293	7.96488	1.74995	5.77304	5.7	1	1	123	84.5	12
18299	0	37	0	17.828	68	11	12	47.6	163.4	0	10	1.39644	4.34448	0.86933	4.38529	5	1	1	100	70.5	0
13530	0	52	0	18.5167	65.5	12	19	42.5	151.5	0	18	1.5335	4.57722	0.34999	4.49631	5.4	1	3	130.5	85.5	0
19999	0	29	0	19.252	63	12	11	48	157.9	0	14	2.24982	5.48232	0.62095	4.9959	5.2	1	1	109	69	1
3108	0	34	0	18.5493	65.4	20	18	46.6	158.5	0	8	1.49988	4.37034	0.40644	4.27427	4.6	1	1	92.5	60	0
13724	0	39	0	18.2431	66.5	12	13	47.7	161.7	1	12	1.71193	5.74092	0.32741	4.49631	4.9	1	1	110	72.5	0
851	0	51	0	20.5645	59	14	13	47.7	152.3	0	20	1.25421	5.27544	1.16287	4.82937	4.9	1	3	86.5	56	60
16087	0	21	0	19.259	63	12	16	48.2	158.2	0	12	1.08612	3.46524	0.5645	4.88488	5	1	3	102.5	57.5	0
18765	0	54	0	17.3347	70	16	18	46	162.9	0	14	2.50842	5.0427	0.65482	4.66284	5.3	2	3	108	74.5	84
14774	0	35	0	17.9787	67.5	18	25	47.3	162.2	0	27	2.4205	5.06856	0.6774	5.43998	5.1	2	1	126.5	78.5	90
8825	0	42	0	19.4201	62.5	17	16	55.4	168.9	0	9	1.54384	4.96512	0.50805	5.43998	4.8	1	3	91	56	0
1512	0	44	0	19.4515	62.4	11	12	45	152.1	0	8	1.63952	5.19786	0.86933	4.77386	4.9	1	1	100	61	0
10782	0	29	0	18.9132	64.2	11	13	53	167.4	0	8	1.87744	4.0083	0.60966	5.05141	5.044	1	1	104	62	0
18485	0	35	0	18.9739	64	16	12	44.3	152.8	0	14	2.24982	5.06856	0.31612	4.9959	5	1	1	99.5	66	0
16142	0	39	0	18.3994	66	13	18	45.7	157.6	0	13	1.8102	4.93926	0.28225	5.49549	5	1	3	82.5	51.5	60
17661	0	33	0	18.3994	66	6	10	45.7	157.6	0	13	2.48256	4.7841	0.30483	4.9959	5.2	2	1	115	65.5	126
9399	0	46	0	18.4837	65.7	7	11	47.2	159.8	0	12	1.77658	5.97366	0.93707	5.99508	4.9	2	3	105	62	126
15447	0	40	0	17.9909	67.5	20	27	52.3	170.5	0	15	2.43084	5.53404	0.57579	4.77386	4.6	1	1	106.5	67.5	4.2
3394	0	43	0	17.9124	67.8	12	15	47.3	162.5	0	14	1.71452	4.31862	0.59837	5.05141	4.738	1	1	87.5	54	1
3915	0	36	0	19.2819	63	9	13	49.3	159.9	0	12	1.78434	3.879	0.42902	4.60733	5	1	1	101	64.5	1
9141	0	34	0	18.8048	64.6	18	13	47.9	159.6	0	15	1.19473	5.74092	0.37257	4.60733	5.2	2	3	86.5	49	90
9307	0	35	0	19.1948	63.3	18	15	45.7	154.3	0	9	1.25938	3.98244	0.40644	4.32978	4.9	1	1	110.5	64.5	0
8244	0	37	0	19.2866	63	12	14	47.6	157.1	0	9	2.16448	4.7841	0.60966	5.10692	4.9	1	1	107	63.5	0
11190	0	52	0	18.809	64.6	23	30	43.8	152.6	1	24	1.36799	5.09442	0.9032	5.05141	5.554	1	1	129.5	62.5	1
18655	0	34	0	19.2901	63	13	10	44.1	151.2	1	11	1.73262	4.60308	0.46289	4.71835	5.2	1	1	106.5	59	1
4203	0	27	0	19.5385	62.2	6	13	54.1	166.4	1	7	2.09466	5.66334	0.69998	4.55182	4.6	1	1	119.5	70	17.5
2506	0	52	0	18.9906	64	20	21	42.9	150.3	0	18	1.82572	7.16322	0.86933	5.21794	5.554	1	1	91	60.5	1
7585	0	44	0	19.6061	62	14	14	51.9	162.7	0	10	1.80244	3.93072	0.73385	4.77386	5	1	1	99.5	63.5	0
14351	0	45	0	18.2799	66.5	25	22	44.6	156.2	0	24	1.93691	5.12028	0.40644	5.43998	5.1	1	1	132	78	1
14907	0	39	0	17.6189	69	14	17	45.5	160.7	0	9	1.60332	4.7841	0.30483	4.27427	5	1	1	93	56.5	0
13786	0	32	0	18.0137	67.5	11	18	50.6	167.6	0	12	1.47143	3.82728	0.39515	5.21794	4.8	1	1	92.5	57	1
4618	0	46	0	20.437	59.5	15	19	49.1	155	0	7	1.37575	3.82728	0.66611	5.21794	5.4	1	1	116.5	73.5	1
12277	0	35	0	18.8599	64.5	11	15	47.5	158.7	0	13	1.49988	4.9134	0.73385	4.94039	4.9	1	1	100.5	67	1
3433	0	34	0	19.008	64	10	13	49.7	161.7	0	10	1.50247	4.42206	0.34999	5.82855	5.452	1	1	119.5	73.5	0
6189	0	46	0	19.496	62.4	9	8	53.4	165.5	0	10	1.9214	5.01684	0.53063	5.32896	5.5	1	1	110	68	0
8713	0	36	0	19.3111	63	18	19	47.6	157	1	9	1.37058	5.09442	0.77901	4.9959	5.1	1	1	96.5	59	36
11072	0	38	0	18.8705	64.5	12	15	46.1	156.3	0	10	1.78951	4.44792	0.77901	4.55182	4.942	1	1	117	72.5	1
12069	0	36	0	19.1679	63.5	13	17	49.5	160.7	1	8	1.63177	4.6548	0.28225	5.05141	5	2	1	124	70	84
10848	0	38	0	18.726	65	18	19	48.6	161.1	0	10	1.75848	4.44792	0.32741	5.10692	5.1	1	1	107.5	70	1
1304	0	46	0	20.1241	60.5	12	12	45.4	150.2	0	11	1.8283	4.08588	0.64353	5.05141	5.146	2	1	133	86.5	105
6490	0	43	0	18.4492	66	20	14	50.9	166.1	0	9	1.30593	3.6204	0.38386	5.05141	4.5	1	1	108	70	1
6416	0	36	0	18.0966	67.3	14	15	47.2	161.5	0	11	1.67573	4.68066	0.31612	4.9959	5	1	1	105	66	18
13392	0	36	0	18.7387	65	16	17	42.5	150.6	1	13	2.40498	5.63748	0.3387	4.32978	5.4	2	2	92	56.5	84
13695	0	32	0	18.456	66	9	13	46.6	158.9	0	11	1.23352	3.18078	0.57579	4.77386	4.8	1	1	102.5	61.5	1
3060	0	58	0	18.7408	65	10	18	47.2	158.7	0	7	0.87924	6.02538	1.09513	5.05141	5.2	1	1	81.5	51	1
14725	0	36	0	18.8883	64.5	12	16	44.1	152.8	0	10	1.83347	4.86168	0.47418	4.66284	5.6	1	1	107.5	69.5	22
11004	0	43	0	19.4948	62.5	18	19	45.1	152.1	1	14	1.94984	5.58576	0.39515	5.05141	5.146	1	1	123.5	80	0
8387	0	38	0	18.4639	66	18	22	49.6	163.9	1	13	1.68607	4.96512	0.54192	4.82937	5.6	1	1	96	63	0
9974	0	28	0	17.7132	68.8	17	25	46.2	161.5	0	7	1.35248	3.95658	0.27096	4.77386	4.6	1	1	97.5	55.5	0
11504	0	56	0	19.4379	62.7	7	18	45.8	153.5	0	19	1.59815	4.47378	0.34999	4.82937	5.146	1	1	137.5	91	66
3602	0	44	0	19.4381	62.7	15	17	46.7	155	0	9	1.56712	3.98244	0.53063	4.9959	4.9	1	1	97	62	12
1002	0	49	0	19.981	61	15	14	51.6	160.7	1	8	2.13862	5.50818	0.53063	4.77386	5.1	1	1	112	68	0
6775	0	56	0	19.2634	63.3	15	17	41.4	146.6	0	13	1.20508	6.25812	0.97094	4.27427	5.1	1	1	97.5	64	0
8630	0	41	0	18.8762	64.6	13	12	49.6	162.1	0	9	1.31369	4.80996	1.07255	4.66284	4.9	1	1	105	71.5	1
5673	0	44	0	19.0558	64	20	22	48.6	159.7	1	9	2.09207	6.02538	0.4516	5.05141	5.1	1	1	113.5	69.5	0
12223	0	35	0	19.514	62.5	18	13	48.1	157	0	23	1.8464	4.18932	0.23709	4.94039	5.1	1	1	112	64	36
4698	0	39	0	19.9962	61	23	20	47.3	153.8	0	14	2.0869	6.2064	0.80159	4.9959	5.2	1	1	99	55	1
7569	0	30	0	18.6253	65.5	16	12	47.8	160.2	0	10	1.10939	4.60308	0.55321	5.71753	4.7	1	3	83	48.5	66
3010	0	38	0	17.9421	68	13	12	50.7	168.1	0	9	1.1818	5.35302	0.62095	4.94039	4.6	1	1	103.5	67.5	0
6743	0	40	0	19.938	61.2	19	20	45.1	150.4	1	39	1.37834	3.93072	0.34999	4.77386	5.2	1	1	91.5	56	1
8312	0	36	0	19.069	64	21	20	49	160.3	0	11	3.02562	5.3013	0.23709	4.82937	5.2	1	1	97	55.5	1
191	0	47	0	19.0099	64.2	15	17	46.5	156.4	0	11	1.26197	5.53404	1.50157	4.60733	5.2	1	3	90.5	55	0
5987	0	40	0	19.6846	62	15	11	45.3	151.7	1	11	1.4223	4.1376	0.38386	5.16243	4.7	1	1	97.5	52.5	1
14002	0	22	0	18.9232	64.5	16	19	47.9	159.1	1	13	1.19473	3.67212	1.17416	5.49549	5.7	1	1	105.5	54	0
15422	0	35	0	18.7785	65	16	16	43.5	152.2	0	14	2.05587	5.5599	0.82417	4.9959	5.1	1	3	108	64	0
17792	0	37	0	18.7833	65	11	13	44.2	153.4	0	8	1.57746	4.16346	0.39515	4.38529	5.4	1	1	93.5	50	0
18154	0	40	0	18.6407	65.5	6	12	44.9	155.2	0	16	1.8102	5.6892	0.80159	5.10692	5.7	1	1	116.5	69.5	18
8620	0	35	0	19.1375	63.8	12	16	45.8	154.7	0	7	1.49212	4.62894	0.4516	5.10692	5.1	1	1	116.5	73.5	1
20475	0	51	0	18.5028	66	12	19	42.3	151.2	0	18	1.8102	6.80118	1.09513	5.10692	5.5	1	1	108	64.5	0
7742	0	23	0	18.5614	65.8	11	15	52.7	168.5	0	6	1.33696	3.82728	0.51934	4.4408	5.1	1	1	95	61.5	0
15208	0	43	0	17.8306	68.5	17	21	47.2	162.7	0	12	1.64987	5.3013	0.57579	4.82937	5.2	1	1	106.5	57.5	12
8675	0	43	0	19.5755	62.4	9	11	47.7	156.1	0	8	1.89295	5.22372	0.94836	5.16243	4.6	1	1	89	53.5	0
15402	0	35	0	17.9661	68	11	19	51.8	169.8	0	15	1.39644	3.82728	0.39515	4.9959	4.8	1	1	85.5	57.5	5.13333
1438	0	55	0	20.2291	60.4	16	15	50.5	158	0	9	1.83606	5.89608	0.59837	4.88488	5.2	1	1	91	62	0
6479	0	58	0	19.2428	63.5	13	18	49.2	159.9	0	9	1.97053	5.6892	0.54192	4.77386	4.9	1	1	96.5	60	1
17732	0	30	0	18.514	66	14	15	47.1	159.5	0	10	2.8446	5.45646	0.46289	5.27345	5.4	1	1	106	59	0
12943	0	39	0	20.1306	60.7	9	15	50	157.6	0	10	1.4585	4.80996	0.40644	5.16243	5.5	1	1	115	71	1
10926	0	38	0	19.5523	62.5	8	11	40.6	144.1	0	11	1.55677	4.44792	0.81288	4.66284	4.738	1	1	102.5	67.5	0
6491	0	43	0	18.9473	64.5	11	15	47.3	158	0	9	2.02742	5.61162	0.24838	4.71835	4.738	1	1	97	63.5	0
8439	0	40	0	19.4624	62.8	13	14	45.5	152.9	0	9	1.86968	5.4306	0.63224	5.10692	5	1	1	104	65.5	0
17420	0	45	0	18.5189	66	15	17	46.7	158.8	0	11	2.35326	5.63748	0.55321	4.94039	4.9	2	3	100.5	59	87.5
2242	0	45	0	20.0372	61	10	17	48.7	155.9	0	12	2.17483	5.97366	0.9032	4.60733	4.4	1	1	108.5	73.5	60
3425	0	51	0	17.9768	68	11	16	42.8	154.3	0	25	2.30154	5.3013	0.60966	5.49549	5.2	1	1	125.5	77.5	36
580	0	48	0	17.8465	68.5	8	12	42.6	154.5	1	15	2.06104	5.22372	1.5806	4.94039	4.8	1	1	124.5	78	60
8155	0	44	0	20.5123	59.6	18	26	48.9	154.4	1	11	2.12311	6.3357	0.47418	4.66284	5.2	1	1	105	70.5	0
3053	0	59	0	20.0416	61	18	15	46	151.5	1	11	1.4223	6.12882	0.6774	5.82855	5.6	1	1	126	81	22
17904	0	44	0	18.2471	67	24	20	43.5	154.4	0	23	1.6809	4.08588	0.41773	5.49549	5.4	1	2	96.5	65.5	0
11712	0	43	0	18.5258	66	18	21	45.2	156.2	0	14	1.79727	4.24104	0.18064	5.05141	5.2	1	1	94	61	1
16399	0	39	0	19.2553	63.5	18	24	46.5	155.4	0	12	2.43084	4.55136	0.34999	5.10692	4.9	1	1	115.5	72	0
13544	0	40	0	18.5267	66	15	21	50.5	165.1	0	17	2.00156	5.4306	0.28225	5.05141	5.2	1	1	105.5	67.5	12
7329	0	36	0	19.5652	62.5	13	15	46.1	153.5	1	9	1.8283	5.74092	0.76772	4.66284	5	1	1	92	60.5	0
5758	0	60	0	19.1083	64	13	12	47.1	157	0	9	1.37575	6.15468	1.63705	4.71835	4.9	1	1	102	64.5	0
1360	0	47	0	19.4126	63	11	12	45.8	153.6	0	12	0.951648	4.7841	0.86933	4.71835	5.1	1	1	103	65	0
10516	0	39	0	19.1159	64	15	17	45.1	153.6	0	10	1.63435	4.3962	0.40644	5.05141	5.044	1	1	104	64	1
15791	0	30	0	19.8943	61.5	15	17	53.9	164.6	1	13	1.99122	6.10296	0.71127	5.27345	5	1	1	131	83	0
2400	0	58	0	19.6441	62.3	15	15	47.5	155.5	1	9	2.22396	7.05978	0.38386	4.82937	5.5	1	1	105	71	12
16401	0	44	0	19.123	64	13	16	49.2	160.4	0	12	2.14638	5.22372	0.24838	5.49549	5	1	1	110	71.5	1
11706	0	49	0	18.8298	65	14	21	49.6	162.3	0	8	1.28007	5.12028	0.80159	5.32896	5.35	1	1	110	66.5	0
15839	0	35	0	18.546	66	16	17	47.3	159.7	0	12	1.4223	3.77556	0.36128	4.4408	5.1	1	1	93	63	66
7451	0	43	0	18.8344	65	14	18	51.9	166	1	11	2.8084	5.4306	0.54192	4.88488	4.9	1	1	89.5	59	12
15486	0	36	0	18.5491	66	12	19	50.5	165	0	13	1.37058	4.2669	0.54192	5.05141	5.4	1	3	98.5	64.5	0
8127	0	39	0	17.3685	70.5	15	15	49.9	169.5	0	17	1.49212	4.21518	0.41773	4.94039	5.2	2	1	91.5	56.5	120
18633	0	33	0	18.8412	65	10	12	44.8	154.2	0	9	1.293	4.1376	0.46289	5.10692	5	1	1	105.5	66.5	1
11518	0	22	0	19.7541	62	12	15	45.4	151.6	0	10	1.7921	4.29276	0.50805	4.94039	5.248	1	1	97.5	64	1
10792	0	29	0	18.7886	65.2	12	16	45.9	156.3	0	8	1.55936	3.82728	0.19193	4.38529	5	1	1	100.5	60	0
15421	0	38	0	18.285	67	14	17	49.6	164.7	0	13	1.70159	4.73238	0.48547	4.60733	5.6	1	3	86.5	53.5	0
4202	0	28	0	18.5634	66	17	16	50.6	165.1	0	10	1.52833	4.70652	0.44031	4.38529	4.5	1	1	106	63	4.2
17374	0	38	0	18.5639	66	10	16	45.7	156.9	0	12	1.99122	4.31862	0.69998	4.88488	4.9	1	1	99	62.5	0
15106	0	40	0	18.4246	66.5	15	14	51.2	166.7	0	12	1.4223	4.6548	0.42902	4.88488	5.1	1	1	98.5	62.5	1
7880	0	30	0	18.2389	67.2	9	16	51.6	168.2	0	10	1.94984	5.0427	0.27096	5.16243	5	1	1	102.5	67.5	18
15715	0	42	0	18.1593	67.5	20	21	50.1	166.1	0	15	1.4223	4.60308	0.38386	4.71835	5.2	1	1	84	54.5	0
3389	0	41	0	17.8946	68.5	10	16	46.5	161.2	0	9	2.01449	5.32716	0.46289	4.77386	5.2	1	1	97.5	59	4.55
5835	0	36	0	19.8351	61.8	24	16	47.9	155.4	1	18	1.98088	5.99952	0.49676	5.32896	5	1	1	103.5	63.5	0
800	0	57	0	18.5757	66	12	15	43.2	152.5	0	10	1.43782	5.27544	0.39515	5.21794	5	1	1	106	65	0
284	0	55	0	18.7181	65.5	20	17	47.5	159.3	0	10	1.30852	4.80996	0.65482	6.05059	5.6	1	1	115	71.5	0
18866	0	38	0	18.8644	65	12	20	52.8	167.3	0	10	1.99122	3.82728	0.30483	5.27345	5.7	1	1	112.5	62	36
3469	0	33	0	19.6195	62.5	10	14	49.6	159	0	28	1.60332	4.55136	0.62095	4.77386	5.2	1	1	102.5	60	0
12475	0	36	0	18.4123	66.6	12	17	49.1	163.3	0	11	1.43782	4.70652	0.7903	5.05141	4.8	1	1	116.5	73.5	0
13220	0	60	0	20.2024	60.7	14	20	42.3	144.7	0	13	1.56712	5.22372	0.55321	4.71835	5.7	1	1	107.5	69.5	1
11096	0	43	0	18.4433	66.5	11	20	39.8	146.9	0	10	1.40161	4.80996	0.3387	4.77386	4.942	1	1	102	63	0
6562	0	40	0	18.726	65.5	13	15	48.6	161.1	0	12	1.55936	3.90486	0.16935	4.77386	5.4	1	1	104	62.5	1
10604	0	38	0	19.7836	62	16	22	51.6	161.5	1	8	1.54643	3.93072	0.34999	4.88488	5.452	1	1	93	56.5	0
14902	0	42	0	18.174	67.5	13	15	46.7	160.3	0	10	1.59815	4.29276	0.6774	5.05141	5	1	1	100	67.5	66
18588	0	52	0	19.6293	62.5	18	15	50	159.6	0	12	2.8446	4.86168	0.24838	5.10692	5	1	1	102	64	1
7704	0	31	0	18.0951	67.8	9	17	47.9	162.7	0	6	2.14379	4.62894	0.73385	4.71835	4.8	1	2	80.5	48.5	0
9406	0	22	0	18.5917	66	14	14	50.8	165.3	0	10	1.28783	4.0083	0.51934	4.4408	5.1	1	1	92	57	22
1136	0	43	0	20.4545	60	16	14	45.9	149.8	0	10	1.82054	4.99098	0.38386	4.27427	4.8	1	1	102	70	0
8462	0	43	0	19.3302	63.5	14	12	49.3	159.7	0	17	1.82313	4.80996	0.40644	5.93957	4.9	1	1	109.5	68	60
15287	0	32	0	18.0511	68	17	15	46.5	160.5	0	11	1.52833	4.7841	0.85804	4.71835	4.9	1	1	91	56.5	1
9911	0	36	0	18.187	67.5	14	15	56.4	176.1	0	10	1.48695	4.1376	0.23709	4.77386	4.9	1	1	97	49	0
1554	0	45	0	19.802	62	26	24	53	163.6	1	9	2.00415	5.0427	0.37257	4.55182	4.8	1	1	96	57	2.8
14798	0	42	0	18.0595	68	15	16	48.1	163.2	1	10	1.62659	4.49964	0.63224	5.16243	5.5	1	1	94.5	58	7.9625
18878	0	35	0	18.06	68	8	10	45.6	158.9	0	8	1.9395	5.58576	0.5645	5.60651	5	1	1	122.5	78	0
2016	0	47	0	19.0992	64.3	12	16	49.2	160.5	1	10	1.77658	4.47378	1.10642	4.60733	4.9	2	3	102.5	61.5	126
11033	0	34	0	18.1958	67.5	13	15	47.4	161.4	1	9	1.50764	3.28422	0.28225	4.82937	5.248	1	1	111.5	61.5	1
4114	0	48	0	19.6846	62.4	9	10	45.3	151.7	0	7	1.49471	4.0083	0.38386	4.60733	4.9	1	1	117	77.5	0
2291	0	56	0	19.0441	64.5	9	9	45.4	154.4	0	13	1.31369	4.93926	0.91449	4.49631	4.6	1	1	107	68	36
17044	0	58	0	19.8133	62	14	24	41.6	144.9	0	29	2.66358	6.77532	0.6774	4.9959	5.4	2	1	93.5	60.5	84
1204	0	64	0	19.1356	64.2	15	20	45.5	154.2	0	10	1.57229	5.87022	0.84675	5.49549	5.4	1	1	113	62.5	36
6071	0	41	0	19.1974	64	11	12	48.9	159.6	0	9	1.42747	6.38742	1.18545	4.77386	5	1	1	110	58.5	12
18713	0	30	0	19.5056	63	14	13	46.5	154.4	0	12	2.14638	5.3013	0.57579	5.05141	5.2	1	1	107	69.5	0
10723	0	32	0	18.6228	66	14	15	42.8	151.6	0	7	1.70159	5.45646	0.48547	4.55182	4.534	1	1	97.5	59	40
7677	0	44	0	18.4344	66.7	14	18	49.4	163.7	1	6	1.70676	5.06856	0.65482	4.9959	4.9	1	1	106.5	64	0
17053	0	32	0	17.441	70.5	7	14	43.1	157.2	0	11	1.49988	4.11174	0.31612	5.16243	5.5	1	1	85	58	1
975	0	51	0	19.9969	61.5	11	14	50.3	158.6	1	13	2.05846	4.49964	0.54192	4.9959	4.8	1	1	110.5	71	1
7603	0	42	0	18.6334	66	12	14	50.3	164.3	0	11	1.41454	3.95658	0.3387	5.551	5.4	1	1	99.5	56	0
7402	0	50	0	18.2476	67.4	17	15	45.9	158.6	0	11	2.25758	4.88754	0.59837	4.32978	4.9	2	2	91.5	61	84
18345	0	37	0	18.6361	66	14	11	46.7	158.3	0	15	2.24982	4.03416	0.23709	4.71835	5.2	1	1	113.5	72.5	0
1796	0	46	0	18.6383	66	11	22	46	157.1	0	23	1.46368	4.03416	0.49676	4.71835	5	2	1	89	55	84
6785	0	56	0	19.4031	63.4	16	19	49.3	159.4	1	10	2.31706	6.62016	0.66611	4.82937	5	1	1	92.5	64.5	0
3922	0	43	0	20.4355	60.2	10	15	50.5	157.2	1	9	1.68349	4.73238	0.50805	4.49631	4.9	1	1	95	60.5	60
16757	0	35	0	18.3617	67	13	16	42.2	151.6	0	14	2.04294	5.14614	0.47418	5.27345	5.4	1	1	106.5	68	1
11548	0	46	0	17.9078	68.7	15	16	40.4	150.2	0	8	1.39903	4.44792	0.55321	4.55182	4.9	1	1	107	65.5	60
5146	0	36	0	18.365	67	19	15	47.9	161.5	0	10	1.75848	4.31862	0.27096	5.05141	5.248	1	1	90.5	55	1
12188	0	34	0	19.0787	64.5	11	12	49.7	161.4	0	10	1.91623	5.63748	0.37257	5.05141	5	1	1	98	61.5	0
20932	0	36	0	18.9349	65	10	8	50	162.5	0	13	1.73262	4.75824	0.49676	5.05141	5.2	1	1	111.5	60.5	0
3568	0	44	0	19.981	61.6	12	12	51.6	160.7	0	8	2.29637	4.47378	0.4516	4.66284	5.2	1	1	107	58.5	1
6897	0	43	0	19.3851	63.5	11	17	44.2	151	1	9	2.33257	5.92194	0.65482	4.4408	5.1	2	1	71	48	108
5989	0	59	0	17.7131	69.5	14	18	45.8	160.8	1	9	1.77658	5.12028	0.44031	4.49631	5.1	1	1	100.5	68	0
17531	0	25	0	18.6536	66	9	10	50.6	164.7	0	12	1.62918	3.98244	0.30483	5.16243	5.4	1	1	123	79.5	0
13974	0	30	0	18.5142	66.5	9	15	50.1	164.5	0	12	1.79468	4.21518	0.84675	4.60733	4.9	1	1	95.5	61	8.4
8759	0	52	0	19.5524	63	12	16	47.4	155.7	0	10	2.5679	6.12882	0.65482	4.55182	5.4	1	1	112	77.5	17.5
7176	0	42	0	19.5215	63.1	6	12	50.1	160.2	0	6	1.62142	4.7841	0.3387	4.21876	4.9	1	1	101	52	0
1835	0	42	0	18.836	65.4	15	15	49.8	162.6	0	6	1.72228	4.75824	0.55321	4.4408	4.8	1	1	92	57	1
12694	0	40	0	19.1305	64.4	11	17	42.7	149.4	1	8	1.6447	5.27544	0.36128	5.10692	5.8	1	1	90	54	36
14323	0	29	0	19.1024	64.5	28	27	44.6	152.8	0	14	1.94726	4.80996	0.36128	4.55182	4.8	1	1	96	64	1
14513	0	43	0	19.2545	64	10	16	47.4	156.9	0	13	1.34731	5.89608	0.75643	5.32896	5.7	1	1	107	62.5	0
3325	0	46	0	18.3443	67.2	6	9	44.7	156.1	0	9	1.85933	4.80996	0.47418	4.38529	5	1	1	83	56	0
5363	0	41	0	19.5673	63	11	12	52.5	163.8	0	8	3.07734	5.09442	0.50805	4.82937	5	1	1	93.5	57	1
8426	0	50	0	18.8798	65.3	12	15	46.3	156.6	1	6	2.06363	5.61162	1.38867	4.60733	5	1	1	101.5	62.5	12
20500	0	34	0	18.1308	68	5	11	47.7	162.2	0	12	1.9395	4.37034	0.50805	5.05141	5.1	1	1	114.5	72	1
8250	0	32	0	19.0573	64.7	11	12	48.3	159.2	0	8	2.00415	4.6548	0.66611	5.16243	5	1	1	98	60	1
16243	0	49	0	19.2698	64	16	17	48.9	159.3	1	12	2.35326	5.74092	0.54192	5.21794	5.4	1	2	116	76	1
10929	0	42	0	19.5824	63	13	19	43.3	148.7	1	11	1.86451	4.42206	0.42902	4.05223	4.636	2	1	100.5	53	90.6
19114	0	42	0	17.7517	69.5	8	12	45.9	160.8	0	16	1.9395	5.12028	0.91449	4.60733	5.2	1	1	123	71	0
13598	0	39	0	18.8409	65.5	17	20	46.5	157.1	0	10	2.31706	5.19786	0.1129	4.10774	5	1	3	102.5	62.5	0
14772	0	42	0	18.5577	66.5	13	17	44.7	155.2	0	13	1.62401	4.3962	0.30483	4.82937	5.4	1	1	108.5	63	0
2636	0	51	0	17.6305	70	17	15	46.9	163.1	0	51	3.1032	6.5943	0.44031	4.60733	5.3	1	1	107.5	62	0
12112	0	49	0	18.992	65	10	17	45.1	154.1	0	11	1.88002	5.01684	0.49676	4.38529	5.8	1	1	101.5	67	0
16010	0	35	0	18.705	66	17	24	46.4	157.5	0	14	1.47402	4.5255	0.55321	4.77386	5.4	1	1	98.5	60.5	0
8206	0	43	0	18.8483	65.5	14	10	46.4	156.9	1	14	1.57487	4.2669	0.5645	5.551	5	1	1	102	66.5	12
13266	0	38	0	18.427	67	13	24	50.9	166.2	0	11	1.63177	4.24104	0.28225	4.66284	5.6	1	1	104	69	12
12886	0	42	0	18.5947	66.4	12	17	48.8	162	0	11	1.95502	5.0427	0.2258	4.4408	5	1	1	100	67.5	0
10498	0	30	0	19.7558	62.5	9	15	53.2	164.1	0	11	2.10759	3.90486	0.20322	4.49631	4.6	1	1	95.5	63	35
17314	0	41	0	18.2932	67.5	13	16	47.3	160.8	0	12	1.52574	4.47378	0.55321	5.05141	5	1	1	87	56.5	1
10996	0	40	0	18.0279	68.5	11	12	49.2	165.2	0	6	1.26197	4.44792	0.88062	4.55182	4.738	1	1	84	45	1
1008	0	63	0	18.711	66	13	26	48.2	160.5	0	11	1.34213	4.49964	1.14029	4.71835	5.4	1	1	100.5	64	1
18680	0	39	0	19.6028	63	11	13	51.7	162.4	0	10	1.44816	4.06002	0.36128	4.88488	5.3	1	1	104	70	1
8991	0	47	0	18.8837	65.4	9	18	47.8	159.1	1	13	1.89554	5.61162	0.46289	4.88488	5	1	1	114	69.5	0
12634	0	37	0	19.1473	64.5	6	14	43.6	150.9	1	12	1.40937	3.879	0.27096	4.77386	5	1	2	105	65	0
6971	0	41	0	19.299	64	14	18	48.3	158.2	1	14	1.67831	5.01684	0.31612	4.60733	4.9	1	1	119	70	0
3533	0	36	0	18.4352	67	18	11	50.8	166	0	13	1.35506	4.60308	0.30483	5.21794	4.6	1	1	101.5	64.5	0
10111	0	28	0	17.7722	69.5	15	18	47.8	164	0	8	1.72745	4.24104	0.57579	4.88488	5.2	1	1	102	64.5	0
13252	0	37	0	18.1666	68	13	13	47.5	161.7	0	13	2.15414	5.0427	0.12419	5.10692	4.8	1	1	90	52	0
7105	0	49	0	19.7697	62.5	16	13	51.5	161.4	1	11	2.17741	5.09442	0.53063	4.55182	4.3	1	2	93	54	54
9483	0	36	0	18.7237	66	11	18	45.8	156.4	0	11	1.04474	3.98244	1.32093	5.21794	5	1	1	92.5	59.5	1
4271	0	43	0	18.1791	68	11	12	48.3	163	0	6	1.78175	5.4306	0.48547	5.16243	5	1	1	101.5	62.5	0
20180	0	37	0	19.6244	63	6	10	45.4	152.1	0	10	2.24982	5.58576	0.47418	4.88488	5.4	1	2	99	57	0
2136	0	35	0	19.7817	62.5	23	17	55.5	167.5	1	11	2.29378	3.90486	0.39515	4.9959	4.6	1	1	105	63	1
10988	0	52	0	18.5926	66.5	13	15	47.3	159.5	1	15	1.74038	4.62894	0.3387	4.38529	5.248	1	1	106	65.5	1
12206	0	36	0	19.022	65	13	15	43.2	150.7	0	8	1.41454	4.88754	0.92578	4.9959	5.1	1	1	110	72	12
15831	0	46	0	18.4548	67	11	22	45.2	156.5	0	16	2.12052	6.10296	0.27096	5.10692	5.6	1	1	105	61	36
16259	0	30	0	18.4548	67	9	17	45.2	156.5	0	12	1.11198	4.44792	0.48547	4.60733	5.2	1	1	108	65	0
13257	0	36	0	18.5959	66.5	11	16	51.8	166.9	1	9	1.21801	4.29276	0.37257	5.27345	5.8	1	3	95	61.5	0
14814	0	36	0	18.4577	67	14	14	48.8	162.6	0	9	1.61884	5.50818	0.53063	4.82937	5.4	1	1	95.5	58.5	1
1506	0	44	0	18.191	68	9	14	45.7	158.5	0	10	1.28783	3.41352	0.3387	4.77386	5.044	1	1	103.5	66	0
17943	0	47	0	18.4676	67	17	20	47.1	159.7	0	15	2.12052	6.38742	0.76772	4.71835	5.4	1	1	92	61	1
15814	0	35	0	18.4691	67	11	20	41.5	149.9	0	13	1.65504	3.90486	0.20322	5.05141	5.1	1	1	118.5	68.5	0
6229	0	36	0	18.8677	65.6	11	19	47.4	158.5	0	8	1.83865	4.99098	0.55321	4.60733	5	1	1	94	55.5	1
2990	0	40	0	18.4737	67	10	8	44.9	155.9	0	12	1.5697	5.22372	0.51934	4.77386	4.6	1	1	94.5	61	12
18145	0	53	0	18.3373	67.5	12	9	48.9	163.3	0	13	1.86192	6.28398	0.71127	4.4408	5	1	1	109.5	78	0
2584	0	67	0	20.1958	61.3	14	16	47.4	153.2	0	10	1.82313	6.23226	1.02739	5.43998	5.4	1	1	116.5	73	0
10257	0	43	0	19.4678	63.6	12	15	42.7	148.1	0	7	2.26534	6.02538	0.12419	5.05141	5.4	1	1	92.5	51	0
7744	0	39	0	18.5357	66.8	14	15	51.2	166.2	0	11	1.9033	5.27544	0.50805	4.77386	4.6	1	2	100.5	65.5	1
10724	0	51	0	18.4817	67	17	21	46.9	159.3	0	17	2.30413	6.41328	0.42902	5.16243	5.452	1	1	113	68.5	0
19493	0	43	0	18.2129	68	18	14	46.8	160.3	1	11	2.01708	4.16346	0.50805	4.82937	5.3	1	1	94.5	58.5	0
13178	0	39	0	18.6245	66.5	10	14	47.5	159.7	0	10	1.43782	6.93048	0.49676	5.77304	5.5	1	1	141	84	0
4746	0	38	0	18.3492	67.5	16	13	43.8	154.5	0	8	1.37575	4.70652	0.19193	5.38447	5.2	1	1	127	74	0
19731	0	55	0	18.4948	67	12	16	48	161.1	0	13	1.86192	5.89608	1.08384	5.21794	5.7	1	1	108.5	55.5	0
11956	0	36	0	18.0153	68.8	10	15	48.1	163.4	0	11	1.46368	3.7497	0.13548	5.32896	5.5	1	1	100	63.5	47
13897	0	24	0	19.5201	63.5	16	16	47.2	155.5	0	12	1.20249	4.60308	0.63224	5.05141	5.4	1	3	105.5	59.5	1
8575	0	35	0	18.557	66.8	9	8	52.5	168.2	0	8	1.55677	5.172	0.55321	4.38529	5	1	1	97.5	65.5	1
13774	0	32	0	18.3661	67.5	21	26	48.2	162	1	13	1.71193	4.9134	0.44031	5.05141	5.1	1	1	106.5	67.5	0
6961	0	41	0	18.7844	66	10	16	51.7	165.9	0	9	1.4042	4.18932	0.47418	4.27427	4.9	1	1	113.5	70.5	1
3726	0	41	0	18.871	65.7	13	17	50.2	163.1	0	7	1.699	3.72384	0.29354	4.88488	5.4	1	1	107.5	65	4.2
13204	0	58	0	18.3701	67.5	17	19	46.5	159.1	1	16	2.02484	6.3357	0.37257	4.9959	5.1	1	1	111	71	36
17009	0	38	0	18.2384	68	17	18	45.3	157.6	0	13	1.57746	4.80996	0.55321	4.71835	5	1	1	85	44	0
8820	0	35	0	19.8434	62.5	10	14	51.5	161.1	0	9	1.52833	5.172	0.58708	4.71835	5.2	1	1	121.5	79	0
3087	0	60	0	18.1055	68.5	23	24	45.6	158.7	0	14	2.19551	5.06856	0.76772	5.16243	5.146	1	1	126.5	79.5	0
14511	0	52	0	19.2284	64.5	16	22	50.9	162.7	1	15	2.20069	5.12028	0.25967	4.55182	5.1	1	1	123	77	36
13960	0	22	0	18.2396	68	10	16	54.4	172.7	0	11	1.22835	4.44792	0.37257	4.10774	5	1	1	98.5	59.5	0
988	0	49	0	19.5328	63.5	12	14	48.7	157.9	1	9	1.54126	4.57722	0.44031	5.16243	5.1	1	3	101.5	65.5	0
1766	0	55	0	18.652	66.5	18	23	49.8	163.4	1	16	2.3636	5.71506	0.57579	4.82937	5.7	1	1	95	56	0
17459	0	49	0	18.2418	68	24	32	43.6	154.6	0	9	2.04294	5.3013	0.25967	5.05141	5	1	1	116	67.5	0
10707	0	46	0	19.0253	65.2	17	17	46.3	156	0	10	1.6628	4.68066	0.3387	5.43998	4.942	1	1	148.5	95	0
2157	0	34	0	19.7849	62.7	11	12	46.8	153.8	0	7	1.56194	4.21518	0.64353	5.10692	5.1	1	1	105	64	0
15212	0	35	0	18.5156	67	15	14	47.4	160	0	17	1.88261	4.57722	0.39515	4.38529	4.9	1	1	115	76.5	0
9845	0	36	0	18.6565	66.5	10	15	48.6	161.4	0	11	1.47661	5.06856	0.63224	4.88488	4.7	1	1	101.5	55.5	0
5685	0	56	0	19.2361	64.5	13	22	49.8	160.9	0	10	1.20508	5.48232	1.11771	4.77386	5.2	1	1	93	60.5	0
10238	0	28	0	19.8858	62.4	11	13	47.1	153.9	0	10	1.93174	4.21518	0.13548	4.82937	4.6	1	1	92.5	57	27.3
14527	0	33	0	18.9473	65.5	15	17	47.3	158	0	13	1.44299	4.44792	0.37257	4.55182	4.9	1	1	118	77	0
14655	0	48	0	18.6629	66.5	12	15	49.1	162.2	0	11	1.83347	5.50818	0.54192	4.82937	5.1	1	1	111	77.5	0
18416	0	36	0	17.9885	69	32	14	48.5	164.2	0	18	1.96536	6.02538	0.54192	4.38529	5.5	1	1	107.5	66.5	0
16941	0	39	0	19.3951	64	10	18	49.9	160.4	0	11	1.62918	4.83582	0.27096	4.55182	5.1	1	1	124	83	1
19400	0	52	0	18.8082	66	10	13	41.7	148.9	1	10	1.99122	5.45646	0.59837	5.49549	5.3	1	1	132	83.5	0
7185	0	39	0	19.2503	64.5	21	19	48.3	158.4	0	15	1.36799	4.68066	0.51934	5.82855	5.4	1	1	102	64	0
12623	0	26	0	18.617	66.7	9	14	47.6	159.9	0	10	1.91881	7.18908	0.36128	4.66284	5.4	1	1	86.5	58.5	1
14621	0	59	0	18.5337	67	14	18	48.7	162.1	0	19	1.9757	6.05124	1.11771	5.32896	5.4	2	1	97	64	87.5
19320	0	38	0	17.49	71	13	9	42.4	155.7	0	11	2.56014	5.14614	0.39515	5.05141	5.3	1	1	101	59	11.4
14771	0	36	0	18.5372	67	39	35	47.1	159.4	0	13	1.56712	4.31862	0.24838	4.66284	5.4	1	1	116.5	76.5	0
13131	0	36	0	18.2654	68	23	19	43.6	154.5	0	16	1.89812	4.68066	0.29354	4.66284	5.6	1	1	123.5	75.5	0
9102	0	22	0	20.8763	59.5	12	15	47.6	151	0	10	1.56453	4.24104	0.5645	4.55182	4.8	1	3	106	64	54
11924	0	39	0	18.8259	66	10	14	46.7	157.5	0	9	1.44557	4.7841	0.54192	5.43998	5.4	1	1	116	58	0
6033	0	43	0	19.8495	62.6	21	15	45.8	151.9	1	50	2.03777	5.89608	0.60966	4.60733	4.5	1	1	120.5	71	12
9225	0	46	0	18.9709	65.5	11	11	47	157.4	0	8	1.53608	4.3962	0.36128	4.66284	5	1	1	94	60.5	1
9052	0	33	0	18.1681	68.4	22	8	45.7	158.6	0	10	1.69642	4.11174	0.83546	4.4408	4.5	1	1	93.5	60	2.8
11223	0	56	0	19.1807	64.8	15	26	50.4	162.1	1	11	1.37317	5.48232	0.84675	4.77386	5.554	1	3	107.5	76.5	0
13917	0	42	0	18.2785	68	22	25	42.9	153.2	0	17	1.56712	4.86168	0.71127	4.77386	5.1	1	1	101.5	65	0
1656	0	42	0	19.1827	64.8	12	13	49.6	160.8	1	12	1.90847	4.73238	0.53063	4.77386	4.9	1	1	91.5	59	12
7929	0	30	0	20.2806	61.3	10	15	52.7	161.2	1	8	2.04553	4.7841	0.47418	4.82937	4.8	1	1	94	57.5	4.2
12182	0	35	0	18.8368	66	7	14	45.9	156.1	0	8	1.83606	5.35302	0.34999	5.43998	5.1	1	1	107.5	66.5	1
3111	0	56	0	19.5794	63.5	18	16	50.5	160.6	0	12	2.56014	6.41328	0.47418	5.10692	5	2	1	105	69.5	84
12648	0	44	0	19.5806	63.5	10	17	46.8	154.6	0	16	1.96019	4.6548	0.4516	5.16243	5	1	1	106.5	60	36
8898	0	48	1	18.6425	66.7	15	13	44.5	154.5	1	14	1.29559	5.0427	0.80159	4.60733	5.6	1	1	112.5	72.5	0
2980	0	40	0	19.7378	63	9	8	51.8	162	0	7	1.83865	3.879	0.82417	4.9959	4.9	1	1	105	60.5	0
18980	0	41	0	18.8423	66	14	9	46.8	157.6	0	14	1.96536	4.55136	0.73385	5.05141	4.9	1	1	101.5	63	54
16586	0	35	0	18.8433	66	15	26	47.1	158.1	0	11	1.60332	5.06856	0.54192	4.32978	5	1	1	110.5	70	1
9741	0	36	0	18.2894	68	11	16	45.6	157.9	0	9	1.2749	4.83582	0.46289	4.38529	4.9	1	1	91	52.5	0
17466	0	60	0	18.5633	67	25	27	49.2	162.8	0	20	2.9739	6.43914	0.65482	5.551	5.5	1	2	123	74	0
10366	0	41	0	18.1634	68.5	11	14	44.6	156.7	0	10	1.47919	4.37034	0.28225	4.38529	4.8	1	3	90	53	0
15823	0	46	0	18.8527	66	15	20	43.5	151.9	0	14	1.78434	5.76678	0.73385	5.27345	5.1	1	1	114.5	69	0
12720	0	51	0	18.2476	68.2	12	17	45.9	158.6	0	8	1.41713	4.88754	0.63224	5.49549	5.5	1	1	111	67.5	0
11354	0	30	0	19.5684	63.6	12	16	51.8	162.7	0	11	1.57229	4.75824	0.65482	4.9959	5.4	1	1	91	56.5	0
15001	0	38	0	19.1567	65	15	19	47.4	157.3	0	15	1.43006	4.68066	0.31612	4.66284	5.1	2	1	102	59.5	90
6102	0	42	0	20.1509	61.8	12	13	45.4	150.1	0	11	1.97312	6.30984	0.93707	4.94039	5	1	1	114.5	69.5	0
11119	0	40	0	18.4499	67.5	13	21	46	157.9	0	11	1.62918	3.90486	0.46289	4.66284	5	1	1	102.5	61	1
3808	0	40	0	17.345	71.8	16	14	43.3	158	0	17	1.46368	3.64626	0.72256	5.66202	4.5	1	1	98.5	63	0
10273	0	62	0	19.9278	62.5	19	20	50	158.4	1	8	2.16965	5.97366	0.30483	4.9959	5.2	1	1	113	67.5	1
8297	0	61	0	20.0893	62	16	17	44.9	149.5	1	10	1.67314	6.80118	1.07255	5.38447	6.1	1	1	141	87.5	0
17969	0	33	0	19.4632	64	12	8	46.7	154.9	0	13	2.37912	4.80996	0.4516	5.66202	5.2	1	1	97.5	62	1
9447	0	38	0	19.3132	64.5	23	19	46.4	155	0	10	1.30852	5.53404	0.38386	4.66284	4.9	1	1	103.5	71.5	0
12139	0	34	0	19.3143	64.5	11	14	44.8	152.3	0	8	1.24387	3.85314	0.29354	4.49631	5	1	2	92.5	59.5	0
9087	0	48	0	19.2546	64.7	6	12	48.8	159.2	0	9	1.39644	6.93048	0.54192	5.66202	5.7	1	1	84	49.5	1
13936	0	39	0	18.0549	69	15	19	46.8	161	0	12	1.38868	4.21518	0.36128	4.77386	5	1	1	121.5	75.5	18
10371	0	36	0	19.3146	64.5	15	16	43.4	149.9	0	10	1.70417	5.06856	0.60966	5.32896	5.35	1	1	114	62	0
12617	0	21	0	19.5572	63.7	15	13	47.9	156.5	0	11	1.78693	4.06002	0.32741	4.77386	5.2	1	3	111.5	71.5	1
3627	0	55	0	19.1971	64.9	22	20	47.5	157.3	0	11	1.96019	6.02538	0.5645	4.4408	5.2	1	1	129.5	79	52.5
14170	0	40	0	19.4678	64	15	16	49.9	160.1	0	13	1.86192	4.31862	0.27096	4.32978	5.1	1	1	105	66.5	1
10504	0	53	0	18.0574	69	25	23	49.4	165.4	0	14	1.48954	6.02538	0.46289	5.93957	5.5	1	1	100.5	63.5	0
16469	0	39	0	19.0232	65.5	5	14	52.8	166.6	0	14	1.62918	4.68066	0.27096	5.82855	5.2	1	1	139.5	91.5	0
11933	0	36	0	19.5307	63.8	7	14	45.6	152.8	0	9	1.13784	4.24104	0.42902	4.60733	4.9	1	1	107	56.5	1
9075	0	49	0	21.1206	59	21	19	46.2	147.9	0	11	3.12389	7.47354	0.55321	5.10692	5.4	1	1	116.5	75	0
9042	0	46	0	18.6012	67	15	22	47.5	159.8	0	8	2.586	7.03392	0.39515	4.71835	5.5	1	1	114	73.5	0
11401	0	36	0	18.4642	67.5	11	14	57	175.7	0	8	1.9033	4.03416	0.39515	4.94039	5.248	1	1	94	65	0
3890	0	45	0	20.4352	61	12	19	43.5	145.9	0	12	2.23172	5.09442	0.29354	4.82937	5.4	1	1	117.5	74.5	0
464	0	53	0	19.3329	64.5	11	14	50.8	162.1	1	11	1.65763	5.09442	0.36128	4.4408	5.248	1	3	93.5	68	0
4323	0	46	0	19.6072	63.6	10	14	48.7	157.6	0	9	1.43782	4.3962	0.53063	5.43998	5.8	1	1	97.5	61.5	0
14470	0	34	0	19.794	63	14	16	46.7	153.6	0	10	1.39903	3.59454	0.27096	4.88488	5.4	1	1	110.5	64	36
20298	0	40	0	18.3422	68	10	10	45.5	157.5	1	12	1.65504	5.24958	0.74514	5.10692	5.5	1	1	97.5	66.5	2.8
7351	0	36	0	20.5853	60.6	17	21	58.1	168	1	8	1.84382	5.74092	0.58708	4.94039	4.8	1	1	107.5	65.5	54.6
12585	0	33	0	19.4927	64	20	22	48.6	157.9	0	15	1.69383	4.31862	0.54192	4.55182	5.4	1	1	81.5	51.5	1
7166	0	42	0	19.2549	64.8	17	15	41.1	146.1	0	11	2.31447	6.0771	1.19674	5.43998	5	1	1	110	70.5	0
18615	0	32	0	19.1988	65	10	10	51.7	164.1	0	9	2.27568	4.44792	0.3387	5.38447	5.1	1	1	110.5	74.5	8.4
11238	0	58	0	18.6258	67	9	25	48.4	161.2	0	13	1.73262	6.2064	0.65482	5.32896	5	1	1	135.5	81.5	0
8406	0	35	0	19.5024	64	7	8	54	166.4	0	7	1.96019	4.0083	0.32741	4.88488	5	1	1	102	65	18
1844	0	54	0	19.446	64.2	12	15	46.9	155.3	0	10	1.50505	5.84436	0.65482	5.43998	5.1	1	1	108	68.5	0
20467	0	35	0	18.0969	69	12	14	52.3	170	0	9	1.5516	4.49964	0.31612	4.77386	5.2	1	1	97	53.5	0
521	0	54	0	19.1234	65.3	9	14	47.8	158.1	0	10	2.14897	6.38742	0.51934	4.9959	5	1	1	143	86	2.12333
6820	0	56	0	18.9206	66	11	15	46.4	156.6	0	12	2.18258	5.35302	0.50805	4.77386	4.6	2	1	129	74	126
8465	0	52	0	19.5735	63.8	22	25	45.7	152.8	0	12	1.67314	4.37034	0.38386	4.66284	5.5	1	1	114.5	77	0
5424	0	42	0	19.1567	65.2	12	15	47.4	157.3	0	8	1.41196	4.68066	0.93707	4.77386	5.4	1	1	106	64.5	1
11070	0	42	0	19.2788	64.8	10	15	45.9	154.3	0	10	1.79468	4.86168	0.27096	5.16243	4.7	1	1	108.5	64	4.2
8747	0	44	0	19.7713	63.2	20	18	45.8	152.2	0	9	2.14638	5.22372	0.27096	5.551	5.1	1	1	97.5	63.5	0
6146	0	42	0	19.4368	64.3	11	15	49.2	159.1	0	10	1.54126	4.49964	0.60966	4.71835	4.7	2	1	105	68.5	84
13338	0	36	0	18.9373	66	15	14	50.5	163.3	0	12	1.77658	5.19786	0.53063	4.4408	5.1	1	1	91	58	0
12596	0	47	0	18.7959	66.5	16	18	48.6	160.8	0	13	1.53608	4.37034	0.89191	4.9959	5.5	2	1	134.5	84	90
12150	0	41	0	17.9851	69.5	13	17	47.2	162	1	10	1.28783	3.90486	0.94836	4.49631	5.5	1	1	95.5	60.5	0
13746	0	63	0	18.2507	68.5	19	23	42.5	152.6	1	16	1.41971	6.23226	1.21932	5.66202	5.6	1	1	102.5	66	0
15413	0	44	0	18.1225	69	13	17	50.3	166.6	0	13	2.57824	4.31862	0.53063	5.21794	5	1	1	123	71	0
9592	0	39	0	18.6678	67	7	16	50.7	164.8	0	8	1.70676	4.75824	0.55321	4.60733	5	1	1	93	58.5	0
19395	0	30	0	18.6705	67	11	15	50.4	164.3	0	11	2.04294	4.60308	0.2258	4.71835	5	1	1	88.5	51	1
9676	0	40	0	18.5327	67.5	10	12	49.3	163.1	0	9	1.39644	3.64626	0.19193	4.88488	5.1	1	1	117.5	69.5	1
5851	0	34	0	18.6712	67	17	16	47.5	159.5	0	13	1.22576	4.37034	0.2258	4.88488	4.5	1	1	98.5	61.5	1
2517	0	41	0	19.8573	63	15	14	51.6	161.2	1	13	1.6809	4.03416	0.50805	4.49631	4.7	1	2	88.5	58.5	49.3
14775	0	40	0	18.676	67	7	11	46.8	158.3	0	11	1.44816	4.44792	0.84675	4.38529	5.6	1	1	98	58	0
19515	0	39	0	19.2552	65	13	13	47.1	156.4	0	15	1.99122	4.42206	0.37257	4.55182	5.2	1	1	111	63.5	0
6126	0	57	0	19.2561	65	19	13	50.1	161.3	1	13	1.43006	6.05124	0.82417	5.27345	5	1	1	121.5	78	66
9093	0	22	0	19.932	62.8	9	15	50.2	158.7	0	8	1.51281	5.27544	0.85804	5.10692	5	1	1	93.5	58	1
15516	0	45	0	18.4089	68	11	15	44.8	156	0	11	1.04992	4.5255	0.73385	5.32896	4.9	1	1	100.5	60.5	0
12645	0	42	0	18.5465	67.5	7	17	42.4	151.2	0	9	1.24387	5.12028	0.44031	4.77386	5.1	1	1	94	61.5	1
7745	0	23	0	19.8108	63.2	15	16	52.7	163.1	1	10	1.83347	6.05124	0.42902	4.82937	4.8	1	1	87.5	52.5	1
161	0	55	0	19.472	64.3	13	14	46	153.7	0	9	1.46626	5.19786	0.58708	5.05141	5.4	1	1	113.5	74.5	0
14190	0	30	0	18.9716	66	12	14	51.4	164.6	0	12	2.15931	5.40474	0.20322	4.77386	5	1	1	90	61	1
16228	0	41	0	18.4188	68	17	22	48.1	161.6	1	12	1.62918	4.2669	0.18064	4.77386	5.1	1	3	82	43	0
3749	0	58	0	19.4222	64.5	22	17	43.7	150	0	16	1.09905	5.61162	1.129	5.32896	5.1	1	1	102	58.5	60
8612	0	39	0	19.2757	65	9	12	50.9	162.5	0	7	1.79727	4.80996	0.28225	4.60733	4.9	1	1	98.5	57.5	0
15842	0	44	0	18.2915	68.5	16	17	40.5	148.8	0	12	1.6809	5.40474	0.60966	5.05141	5	1	1	122.5	76.5	1
7707	0	36	0	18.9844	66	11	15	48.6	160	0	11	1.39644	3.7497	0.29354	4.66284	5.146	1	1	111	70	0
13242	0	39	0	18.4278	68	8	16	42.8	152.4	0	14	1.88778	4.18932	0.12419	4.71835	5.2	1	1	86	55	34
13905	0	23	0	20.212	62	7	15	47.5	153.3	1	13	1.61108	4.34448	0.57579	4.4408	4.9	1	3	92	52	1
8915	0	37	0	18.6486	67.2	16	16	47.8	160.1	0	8	1.95243	4.5255	0.46289	5.10692	5	2	1	103.5	65.5	84
4449	0	44	0	18.8483	66.5	9	18	45.4	155.2	0	12	1.73262	4.86168	0.44031	4.94039	5.2	1	1	89.5	58	2.8
12397	0	39	0	17.2888	72.5	7	12	50.2	170.4	0	10	1.31627	4.08588	0.64353	4.55182	5.2	1	1	96	64	1
5829	0	48	0	18.7085	67	16	21	47	158.5	0	27	1.46626	5.40474	0.71127	4.88488	5.248	1	1	110.5	73	0
15883	0	44	0	18.9968	66	15	15	43.2	150.8	0	12	1.91364	5.53404	0.23709	4.49631	4.9	1	1	118.5	72.5	1
14699	0	45	0	18.0407	69.5	11	15	48.7	164.3	0	12	1.96536	5.0427	0.54192	5.21794	5.2	1	1	91	60	1
15005	0	30	0	19.2899	65	11	14	51	162.6	1	13	1.48954	4.03416	0.80159	4.32978	5.1	1	1	89.5	60	1
19039	0	33	0	17.913	70	12	9	45.8	159.9	0	12	1.78434	3.93072	0.72256	5.16243	5.4	1	1	123	81	0
4320	0	41	0	19.2938	65	15	14	47.8	157.4	0	11	1.59298	5.12028	0.5645	4.55182	4.8	2	1	107.5	68	105
6825	0	30	0	18.1803	69	18	11	48.6	163.5	0	10	1.28266	4.24104	0.36128	4.55182	4.8	1	1	108.5	65	12
2624	0	38	0	19.6953	63.7	14	10	48.3	156.6	0	25	1.39127	4.5255	1.23061	4.88488	4.7	1	1	90.5	56.5	54.6
4049	0	37	0	20.2395	62	9	23	48.5	154.8	0	6	1.60332	4.7841	0.46289	4.66284	4.4	1	1	100	61.5	0
6330	0	59	0	19.3656	64.8	16	19	49.7	160.2	1	24	1.50764	6.56844	1.87414	5.21794	5.6	1	1	101.5	66	2.8
13118	0	45	0	19.0139	66	7	13	49.9	162	0	8	1.62918	5.22372	0.47418	5.43998	6	1	1	99.5	63	0
18947	0	35	0	18.7306	67	6	8	46.7	157.9	0	10	1.70676	4.62894	0.69998	5.32896	5.2	1	1	110.5	70	0
1664	0	47	0	19.9212	63	12	18	47	153.6	0	9	1.02923	3.95658	0.89191	4.71835	5.2	1	1	113.5	75	0
11713	0	47	0	18.4569	68	10	16	44	154.4	0	11	1.29817	4.5255	0.31612	5.38447	5.6	1	1	103.5	59	0
8507	0	36	0	19.7663	63.5	18	16	51.3	161.1	0	8	1.68349	4.24104	0.72256	4.66284	4.5	1	1	91	58	12
3938	0	39	0	19.0194	66	13	15	47.3	157.7	0	7	1.90847	4.44792	0.41773	4.82937	4.636	1	1	91.5	51.5	41.5917
7156	0	42	0	19.8628	63.2	12	15	48.4	156.1	0	9	2.15672	6.23226	0.55321	5.21794	4.6	1	2	103.5	61	1
3909	0	35	0	19.3736	64.8	16	14	51.6	163.2	0	14	1.71193	5.172	0.69998	4.66284	4.9	1	1	107	68.5	0
7004	0	32	0	19.0216	66	35	27	42.4	149.3	0	13	1.16111	4.24104	0.75643	4.9959	5.5	1	1	116	75	0
15492	0	39	0	19.1669	65.5	16	23	51.3	163.6	0	13	2.59117	5.84436	0.54192	4.49631	4.8	1	1	100	61	1
16293	0	42	0	17.684	71	13	19	47.1	163.2	0	16	1.88778	5.09442	0.6774	5.38447	5.4	1	1	108	61.5	2.8
13486	0	42	0	18.1967	69	13	17	46.7	160.2	0	16	1.52574	4.34448	0.50805	4.88488	5.2	1	1	125	77.5	0
19805	0	34	0	16.9676	74	8	9	43.6	160.3	0	11	2.14638	4.42206	0.41773	4.94039	5	2	2	122	59	110
10291	0	43	0	17.9388	70	11	15	43.6	155.9	0	11	1.99639	5.19786	0.38386	4.94039	4.8	1	2	107	70.5	27.3
1991	0	48	0	19.5918	64.1	14	17	48.6	157.5	1	7	1.59298	4.5255	0.59837	4.9959	4.7	1	1	96.5	63.5	1
9519	0	47	0	20.5924	61	12	11	50.5	156.6	0	11	1.77658	5.99952	1.07255	4.82937	4.9	1	1	127	83.5	0
18703	0	49	0	18.752	67	19	21	49.7	162.8	1	16	1.73262	3.59454	0.40644	5.16243	5.1	1	1	115.5	74	12
11687	0	35	0	19.0366	66	11	13	49.1	160.6	0	9	1.57746	4.47378	0.69998	4.82937	5.1	1	1	103.5	65.5	60
3795	0	43	0	19.4797	64.5	15	11	45.6	153	0	11	1.80503	5.50818	0.65482	4.49631	5	1	1	116.5	72	0
4009	0	35	0	19.6339	64	13	10	50.2	159.9	0	10	2.0507	4.7841	0.34999	4.49631	5.2	1	1	98.5	65.5	0
13818	0	41	0	18.7573	67	10	17	48.5	160.8	0	12	1.36024	4.96512	0.31612	5.32896	5	1	1	94.5	61.5	0
19960	0	31	0	18.4823	68	17	17	55.7	173.6	1	13	1.8102	4.42206	0.32741	5.10692	5.2	1	1	111	61.5	1
3251	0	41	0	19.3374	65	9	9	50	160.8	0	8	1.70159	4.42206	0.40644	4.38529	5.1	1	1	87.5	59.5	0
17513	0	35	0	19.3374	65	9	8	50	160.8	0	11	1.4223	4.49964	0.32741	4.94039	5	1	2	96	56.5	1
19580	0	35	0	19.6418	64	7	10	45.5	152.2	0	12	1.86192	4.11174	0.75643	4.66284	4.9	1	1	105.5	64	1
19895	0	62	0	18.7637	67	13	18	41.1	148	1	12	2.1981	6.05124	0.7903	4.82937	5.2	1	1	119	71.5	12
20752	0	46	0	18.4889	68	8	14	41.6	150	1	12	1.83606	4.9134	0.51934	4.82937	5.3	1	1	143	89.5	35
18051	0	39	0	18.7674	67	8	11	50.6	164.2	0	10	1.37058	3.879	0.54192	4.77386	5.2	1	1	96.5	54.5	0
8603	0	37	0	19.2271	65.4	15	17	52.6	165.4	0	12	2.0326	5.09442	0.2258	5.38447	5	1	1	122	78	36
12762	0	40	0	19.4974	64.5	6	12	46.3	154.1	0	9	1.29817	4.11174	0.6774	4.66284	5.5	1	1	114	65.5	0
6813	0	39	0	18.5515	67.8	21	15	46.9	159	1	9	1.81279	3.90486	0.36128	4.71835	5	1	1	108.5	66	0
13909	0	50	0	18.4988	68	12	19	44.1	154.4	0	15	1.83347	6.3357	1.32093	4.38529	5.4	1	1	123.5	84.5	0
13957	0	20	0	19.8155	63.5	6	19	47.3	154.5	0	10	1.49212	4.93926	0.27096	4.94039	5.1	1	1	104.5	68	0
1330	0	49	0	19.5088	64.5	12	14	44.6	151.2	0	8	1.36799	5.01684	0.99352	4.55182	5	1	1	101.5	65	0
13250	0	36	0	19.0665	66	12	16	50.1	162.1	0	10	1.29559	4.44792	0.88062	4.55182	5.2	1	1	109	67.5	4.2
1415	0	50	0	18.1887	69.2	10	16	50	165.8	0	10	1.55419	4.3962	0.3387	5.05141	4.7	1	1	112.5	55	0
15277	0	37	0	19.0728	66	17	17	48.4	159.3	0	15	1.66538	4.68066	0.13548	4.71835	4.9	1	3	110	71	1
5319	0	41	0	19.1897	65.6	18	19	58.5	174.6	0	13	2.19551	5.79264	0.37257	4.60733	5.2	1	1	104.5	66.5	60
9543	0	56	0	20.8077	60.5	12	15	48.9	153.3	0	12	1.13008	6.49086	2.00962	4.82937	4.8	1	1	109.5	77.5	0
6418	0	49	0	19.6094	64.2	8	19	50.2	160	0	6	1.87485	6.41328	0.68869	4.77386	5.4	1	2	99	63	2.8
16134	0	39	0	17.7318	71	14	19	41.4	152.8	0	11	1.78434	4.83582	0.37257	4.71835	5.2	1	1	101	60	0
10263	0	51	0	19.0757	66	5	16	47.5	157.8	0	10	1.99381	6.38742	0.84675	5.27345	5.1	1	1	110	69	0
14789	0	35	0	18.3799	68.5	12	16	50.1	165.1	0	13	1.29041	3.80142	0.23709	5.05141	5.2	1	1	120.5	76.5	1
1856	0	49	0	19.3714	65	7	16	46.3	154.6	0	14	1.47143	4.75824	1.10642	4.94039	5.1	1	1	95	54	1
12310	0	49	0	18.5169	68	9	14	47.7	160.5	0	10	1.7921	5.19786	0.27096	5.32896	5.7	1	1	110	64.5	0
3439	0	43	0	19.6754	64	9	17	51.7	162.1	0	9	1.67314	4.5255	0.51934	4.9959	5.6	1	1	100.5	63	1
607	0	52	0	19.9888	63	13	15	49.9	158	0	15	2.34292	6.69774	0.83546	5.43998	5.2	1	1	114	73	0
10949	0	36	0	18.5217	68	11	12	51.1	166.1	0	9	1.92916	5.4306	0.77901	4.71835	4.942	1	1	82.5	54	0
8832	0	58	0	17.8657	70.5	16	21	44.6	158	0	12	1.42747	5.53404	0.60966	5.05141	5.2	1	1	95.5	62.5	0
4035	0	41	0	20.9961	60	7	15	48	151.2	0	8	2.00415	6.02538	1.17416	4.55182	4.4	1	1	99	59.5	0
5837	0	40	0	19.5322	64.5	12	13	47.9	156.6	0	16	1.9757	4.7841	0.69998	5.05141	5.2	1	1	98	62.5	0
3563	0	47	0	18.6676	67.5	13	15	43.3	152.3	0	10	1.44816	4.6548	0.58708	5.05141	5.1	1	1	104	66.5	0
11041	0	34	0	19.3856	65	23	21	50	160.6	1	10	1.25162	5.6892	1.64834	5.32896	5.35	1	1	132.5	85	0
9164	0	31	0	19.6312	64.2	17	15	52.8	164	0	19	1.24387	5.01684	1.71608	5.49549	5.2	1	1	85.5	52	1
8313	0	37	0	18.1373	69.5	21	20	43.8	155.4	0	14	2.12052	4.9134	0.39515	5.16243	5.1	1	1	98.5	65	1
14619	0	40	0	18.817	67	12	12	45.5	155.5	0	9	1.38351	4.96512	0.64353	5.21794	5.5	1	1	106.5	69.5	0
14592	0	42	0	18.8195	67	16	16	47.1	158.2	0	13	1.48178	4.80996	0.37257	5.38447	5.4	1	1	101	67.5	1
19919	0	40	0	19.708	64	7	11	47.9	155.9	0	12	1.75848	6.10296	1.00481	4.77386	5.7	1	1	122	71.5	0
10972	0	39	0	19.1114	66	7	15	52.6	165.9	0	9	1.47661	3.77556	0.36128	4.55182	5.35	1	1	125	69.5	12
17629	0	34	0	18.9698	66.5	12	12	49.6	161.7	0	19	1.65504	4.5255	0.40644	4.94039	5.5	1	1	105.5	65.5	0
9533	0	43	0	19.7109	64	11	16	48.4	156.7	0	9	1.09388	4.34448	0.37257	4.82937	4.8	1	1	90	58	0
3171	0	54	0	19.9609	63.2	8	14	46.3	152.3	0	11	1.74038	5.0427	0.54192	4.71835	5.1	2	3	109.5	67.5	84
14137	0	39	0	19.4099	65	18	23	50.5	161.3	0	14	1.3292	6.56844	0.53063	3.99672	5	1	1	109	68	1
16406	0	38	0	18.8317	67	11	17	49.3	161.8	0	11	1.34472	4.60308	0.74514	5.27345	5.5	1	1	101.5	54.5	1
3467	0	60	0	20.5221	61.5	14	15	45.5	148.9	1	5	2.15155	6.25812	0.6774	4.60733	5	1	1	99.5	61.5	0
9796	0	57	0	19.4196	65	15	15	45.4	152.9	0	25	2.16965	5.22372	0.74514	4.55182	4.9	1	1	119.5	69.5	1
9262	0	33	0	19.1273	66	8	14	53.6	167.4	0	8	1.55936	3.59454	0.59837	4.27427	4.6	2	1	114.5	74	84
13622	0	34	0	18.4299	68.5	10	15	46.3	158.5	0	15	1.69642	3.46524	0.51934	4.60733	4.7	1	1	109	69.5	1
7135	0	35	0	19.2785	65.5	10	10	49.6	160.4	0	11	0.928374	5.172	1.25319	5.21794	5.2	1	1	101	61.5	0
12735	0	57	0	19.3708	65.2	13	19	40	143.7	0	11	2.02742	5.4306	0.36128	5.21794	5.4	1	1	106	60	0
11718	0	40	0	18.3842	68.7	11	17	43.6	154	0	7	1.90847	4.29276	0.65482	4.66284	5.248	1	1	116	69	0
2166	0	35	0	18.9928	66.5	11	17	48.5	159.8	0	11	1.60332	6.30984	0.51934	5.16243	5.6	1	1	102	65	0
14138	0	44	0	18.9928	66.5	18	24	48.5	159.8	1	14	1.52057	5.22372	0.48547	4.4408	5.2	1	1	98	58	1
19629	0	36	0	19.1383	66	8	9	51.6	164.2	0	10	2.43084	5.58576	0.40644	4.88488	5.1	1	1	101	64.5	0
14064	0	45	0	19.285	65.5	11	19	41.9	147.4	0	15	2.18776	5.8185	0.54192	4.82937	5.4	1	1	86.5	47.5	0
14664	0	39	0	20.3757	62	14	16	47.2	152.2	0	11	2.50066	5.32716	0.07903	4.71835	5.4	2	1	107	69.5	91
7074	0	49	0	19.7394	64	14	12	44	149.3	0	8	2.07914	6.28398	0.66611	5.93957	5	1	1	118	70	0
11860	0	37	0	18.7716	67.3	8	10	44	153.1	0	7	1.74555	5.14614	0.74514	4.60733	4.7	1	1	102	62.5	1
14993	0	48	0	17.921	70.5	19	20	46.8	161.6	0	18	2.19034	5.76678	0.54192	5.05141	5.6	1	1	115	76	1
17823	0	35	0	18.3108	69	10	8	46.7	159.7	0	11	1.6809	3.95658	0.39515	4.88488	5.4	1	1	104.5	64	12
10232	0	29	0	19.003	66.5	8	10	47.8	158.6	0	12	1.5335	5.58576	0.85804	4.16325	5.1	1	3	101	57.5	0
1216	0	43	0	20.3857	62	11	13	55.5	165	0	13	1.32145	4.99098	0.97094	5.16243	4.7	1	3	103	61.5	36
18678	0	36	0	18.8672	67	6	9	48.3	160	0	11	1.88778	4.3962	0.41773	4.88488	5.4	1	1	96	57.5	0
13021	0	38	0	18.4047	68.7	9	13	48.6	162.5	0	10	1.85933	5.84436	0.19193	4.77386	5.4	1	1	104	64	0
1859	0	46	0	20.0085	63.2	9	18	44.6	149.3	0	10	1.70676	4.86168	0.31612	4.77386	5.4	1	1	96.5	59	18
12255	0	48	0	18.875	67	13	13	44.3	153.2	0	15	1.61366	7.39596	1.34351	5.10692	5.2	1	1	120.5	75	1
7117	0	35	0	18.1965	69.5	11	19	49.3	164.6	0	10	1.43264	4.21518	0.68869	4.77386	5.1	1	1	97.5	60	0
7870	0	37	0	19.4587	65	8	8	52.4	164.1	0	7	2.39981	5.6892	0.4516	5.32896	5.4	1	1	101.5	64.5	0
9222	0	48	0	19.0237	66.5	17	12	44.3	152.6	0	11	1.26455	5.71506	0.89191	4.49631	5	1	2	102.5	65	0
13933	0	55	0	18.8833	67	18	26	47.2	158.1	0	14	1.62918	4.55136	0.44031	5.32896	6.3	1	2	119	64	1
11275	0	46	0	19.5865	64.6	10	17	44.6	150.9	0	11	1.4223	4.2669	0.29354	4.88488	5.35	1	1	99.5	62.5	1
10023	0	31	0	19.0845	66.3	13	16	49.9	161.7	0	6	1.06802	3.54282	0.54192	4.55182	4.6	1	1	105	65.5	1
3580	0	39	0	19.7775	64	11	10	42.1	145.9	0	9	1.72228	4.96512	0.86933	4.77386	4.9	1	1	98	61	0
14462	0	38	0	19.9336	63.5	14	14	48.2	155.5	0	15	2.04035	4.9134	0.75643	5.38447	4.8	1	1	98	61.5	36
14904	0	34	0	19.3267	65.5	16	16	49.6	160.2	1	11	1.30076	3.20664	0.49676	4.4408	4.8	1	2	114.5	71	1
5139	0	38	0	20.6173	61.4	9	15	48.2	152.9	0	7	2.11535	5.24958	0.68869	5.10692	4.9	1	1	103.5	58.5	1
15897	0	59	0	19.4763	65	14	24	49.3	159.1	1	12	1.60332	5.89608	0.69998	4.71835	5.2	1	1	111.5	62.5	12
4374	0	46	0	20.652	61.3	12	13	53.2	160.5	1	10	1.28783	5.22372	0.85804	4.88488	5.1	1	1	113	77.5	0
14908	0	36	0	18.6181	68	14	17	48.5	161.4	0	10	2.00415	4.34448	0.24838	4.94039	5	1	1	113	69.5	0
13488	0	42	0	18.2212	69.5	6	19	44.4	156.1	0	11	1.76624	5.19786	0.47418	4.55182	5.2	1	1	93.5	60	0
8623	0	39	0	19.6339	64.5	10	17	51.4	161.8	0	8	1.63177	4.60308	1.14029	5.27345	5.4	1	1	96.5	58	0
10114	0	27	0	19.1887	66	7	9	47.6	157.5	0	9	1.44299	4.03416	0.20322	4.49631	4.6	1	2	100	63.5	0
18031	0	45	0	18.3567	69	10	14	46.7	159.5	0	13	1.57746	3.31008	0.31612	4.49631	5.2	1	1	96.5	54	0
16138	0	29	0	18.4923	68.5	14	20	44.6	155.3	0	11	1.52574	4.96512	0.4516	5.27345	5.2	1	1	121	74.5	18
15640	0	37	0	18.7667	67.5	11	16	49.8	162.9	0	11	1.9576	4.47378	0.34999	4.71835	5.5	1	2	99	63	1
2758	0	57	0	18.9075	67	13	11	47.8	159	0	16	1.19732	4.75824	0.36128	4.77386	5	1	1	90.5	56.5	1
1527	0	42	0	19.0515	66.5	23	22	47.5	157.9	0	12	2.6041	6.41328	0.58708	4.77386	5.4	1	1	108	68	2.8
484	0	46	0	20.1117	63	7	9	46.1	151.4	0	8	1.66538	4.3962	0.5645	5.88406	4.8	1	1	121	58.5	1
12637	0	21	0	19.0537	66.5	13	17	39.4	143.8	0	19	1.64211	5.87022	0.73385	4.82937	5.5	1	1	97	55	1
2347	0	55	0	18.913	67	14	19	44.1	152.7	0	12	1.68607	4.62894	0.59837	5.05141	5.35	1	1	138	83	0
15168	0	37	0	19.2	66	14	16	50.7	162.5	0	11	2.06363	4.24104	0.42902	4.82937	5.1	1	1	104.5	68	0
3940	0	37	0	19.8006	64	8	14	54.3	165.6	0	11	1.23352	3.64626	0.41773	4.9959	5	1	1	90	56.5	4.2
2316	0	47	0	18.9148	67	16	17	44.8	153.9	1	10	1.699	5.37888	0.50805	4.82937	5.5	1	1	104	67	0
6081	0	48	0	19.3776	65.4	11	9	44.3	151.2	0	7	1.59298	4.68066	0.18064	4.88488	4.6	1	1	103	64.5	0
19992	0	40	0	18.3697	69	12	13	45.8	157.9	0	19	1.70676	5.14614	1.09513	5.05141	5.2	2	1	100	67	84
19572	0	35	0	17.8533	71	8	8	44.4	157.7	0	8	2.74116	5.53404	0.34999	4.60733	4.8	1	2	119.5	70.5	51.87
5746	0	60	0	19.0634	66.5	14	15	41.7	147.9	0	17	1.73262	6.5943	0.75643	5.43998	5.5	1	1	100.5	61	0
19637	0	35	0	19.2085	66	23	14	50.1	161.5	0	11	1.34472	4.47378	0.5645	5.21794	5.5	1	1	124.5	73	0
734	0	55	0	18.7264	67.7	14	14	46.1	156.9	0	11	1.84899	4.86168	0.53063	4.38529	4.6	1	1	110	71.5	60
1784	0	46	0	19.5059	65	9	18	54.4	167	0	6	1.73779	4.70652	0.59837	3.8857	4.6	1	1	101	65.5	60
11737	0	57	0	18.6455	68	11	19	49.6	163.1	0	11	1.61108	4.70652	0.42902	4.94039	5.35	1	1	111	64	0
10312	0	43	0	19.3893	65.4	10	19	51.2	162.5	0	9	1.56194	4.34448	0.30483	4.9959	5	1	1	116.5	73.5	36
2032	0	42	0	18.929	67	9	10	49.8	162.2	1	8	1.74814	4.2669	0.31612	5.49549	4.9	1	1	124	65.5	0
6428	0	37	0	20.2599	62.6	9	11	56.3	166.7	0	8	1.87226	4.9134	0.37257	4.71835	5	1	1	135.5	80.5	0
8063	0	35	0	18.7063	67.8	11	14	45	155.1	0	13	1.95502	4.75824	0.92578	4.32978	5	1	2	97	60	36
15362	0	37	0	17.617	72	15	20	49.9	168.3	0	15	1.83865	4.21518	0.16935	4.38529	4.7	1	2	88.5	58.5	54
1970	0	58	0	18.3895	69	8	8	48.5	162.4	0	11	1.51022	4.86168	0.91449	5.05141	5.5	1	1	113.5	71.5	0
12075	0	36	0	20.3096	62.5	6	13	46.8	151.8	1	8	1.59298	3.93072	0.25967	4.60733	4.7	1	1	100	60.5	1
15608	0	44	0	17.754	71.5	23	25	49.1	166.3	0	12	2.34292	5.58576	0.4516	4.55182	5.2	1	1	107.5	75.5	1
11111	0	44	0	18.4008	69	10	14	43.3	153.4	0	11	2.50066	6.23226	1.00481	5.16243	4.738	1	1	112	70	0
8043	0	47	0	19.5333	65	15	21	51.2	161.9	0	12	1.94209	6.28398	0.7903	5.551	5.4	1	1	125	85.5	0
15705	0	38	0	18.6721	68	15	25	48.4	161	0	14	1.47402	5.40474	0.74514	4.55182	5.4	1	1	80.5	50	9.50833
10140	0	24	0	18.0131	70.5	9	17	49.1	165.1	0	9	1.63435	4.62894	0.41773	4.94039	4.7	1	1	95	56	0
16239	0	60	0	18.6779	68	19	24	44.7	154.7	1	15	2.1981	6.43914	0.4516	5.16243	5.6	1	1	116	75	0
3415	0	50	0	19.6081	64.8	8	10	50.7	160.8	0	10	1.7921	5.22372	0.5645	5.93957	4.9	1	1	121	69	54
10421	0	44	0	19.55	65	13	21	49.3	158.8	0	10	1.83606	5.27544	0.58708	4.4408	5.35	1	1	107.5	64.5	0
3715	0	38	0	19.0234	66.8	14	16	48.7	160	0	10	1.49729	4.70652	0.63224	4.32978	5.1	1	2	81.5	50.5	1
3223	0	43	0	18.285	69.5	12	11	44.1	155.3	0	13	1.79727	4.7841	0.84675	4.66284	5.2	1	1	96	57.5	4.2
10015	0	30	0	19.1107	66.5	15	14	50.9	163.2	0	12	1.89037	4.03416	0.28225	4.66284	5.2	1	1	94	51.5	1
1229	0	48	0	19.2566	66	11	11	51.1	162.9	0	11	2.1981	4.86168	0.6774	4.32978	5.1	1	1	92.5	59	0
12125	0	32	0	20.0467	63.4	10	13	41.8	144.4	0	11	1.83606	4.75824	0.55321	4.77386	5	1	1	97	57.5	1
7826	0	36	0	19.5535	65	14	13	51	161.5	0	10	1.3861	4.83582	0.38386	3.77468	4.4	1	1	113	69.5	12
6214	0	38	0	18.6367	68.2	16	17	50.8	165.1	0	13	1.21801	4.70652	0.59837	4.66284	5	1	1	104.5	66	54.6
17148	0	29	0	18.9709	67	19	22	47.9	158.9	1	16	2.35326	4.73238	0.14677	4.38529	5	1	1	90.5	52	36
7326	0	40	0	19.8628	64	10	12	48.4	156.1	0	13	1.18697	5.99952	0.75643	4.49631	4.9	1	1	101.5	63.5	0
918	0	46	0	18.6952	68	11	9	47.8	159.9	0	8	1.72486	5.12028	0.93707	5.38447	5	1	1	103.5	59.5	0
17410	0	48	0	19.5599	65	12	17	43.6	149.3	1	9	2.79288	5.37888	0.48547	4.71835	4.8	1	1	132	75	0
7985	0	55	0	20.1839	63	15	17	51.8	160.2	0	15	2.40498	4.80996	0.53063	4.82937	5.3	1	1	106.5	64	0
12619	0	24	0	19.2698	66	10	16	48.9	159.3	0	8	1.30593	3.43938	0.36128	5.05141	5.2	1	1	95.5	63	1
8912	0	40	0	18.4321	69	5	13	47.6	160.7	0	9	1.23611	4.06002	0.41773	4.82937	4.7	1	1	87	55.5	1
711	0	55	0	19.3303	65.8	11	16	43.9	150.7	1	9	1.57229	6.67188	0.62095	4.38529	5.452	1	1	124	66	0
1127	0	51	0	20.518	62	14	21	44.7	147.6	0	10	2.07139	5.58576	0.39515	5.16243	5.1	1	1	105	61.5	0
8437	0	32	0	19.2188	66.2	13	15	49.2	160	0	9	1.19215	4.55136	0.5645	5.10692	5	1	1	108.5	62.5	0
10472	0	31	0	19.974	63.7	8	15	49.8	157.9	0	11	1.69642	4.60308	0.3387	4.55182	5.4	1	1	109	63	1
7646	0	42	0	19.456	65.4	10	15	55.7	169.2	0	6	1.87226	5.22372	0.83546	4.4408	4.6	2	3	90.5	57	90
5439	0	34	0	18.6046	68.4	9	13	50.1	164.1	0	9	1.72486	3.64626	0.27096	5.05141	4.6	1	1	98.5	62	0
20471	0	50	0	18.1802	70	10	14	44.3	156.1	1	8	1.78434	5.53404	0.66611	5.38447	5.3	2	1	121.5	76	90
16094	0	46	0	18.9979	67	11	22	49	160.6	0	22	2.27568	5.71506	0.95965	4.4408	5	1	1	120	67	0
4961	0	47	0	20.0472	63.5	12	17	46.5	152.3	1	9	1.66538	5.76678	0.73385	4.66284	4.942	1	1	116	71	1
5399	0	49	0	19.5267	65.2	18	19	48.5	157.6	0	8	1.34731	5.61162	0.73385	4.82937	4.4	1	1	92	60.5	0
16721	0	38	0	19.0025	67	10	19	43.5	151.3	0	10	1.65504	5.01684	0.29354	5.49549	5.4	1	2	102	60	0
8525	0	36	0	19.2628	66.1	17	19	46.1	154.7	1	10	1.46885	4.68066	0.50805	4.60733	5.1	1	1	88.5	54.5	0
16113	0	38	0	18.3208	69.5	16	21	48.2	162.2	0	12	2.09466	5.84436	0.49676	4.88488	5.2	1	1	126	85	0
14403	0	41	0	19.7444	64.5	12	15	44.9	150.8	0	12	1.34472	4.55136	0.28225	4.94039	5.2	1	1	92	55	0
17698	0	43	0	18.7282	68	7	13	53.3	168.7	0	11	1.83606	4.68066	0.39515	4.82937	5.2	1	1	113.5	73.5	0
19121	0	42	0	19.8992	64	12	14	53	163.2	0	14	1.83606	5.27544	0.40644	5.27345	5.2	1	1	107.5	59	4.2
15378	0	33	0	18.065	70.5	18	21	49.9	166.2	0	10	1.47402	3.69798	0.38386	4.77386	4.8	1	1	95	58.5	0
8502	0	44	0	19.5948	65	14	20	50.1	159.9	0	12	2.56014	5.14614	0.30483	4.71835	5.3	1	1	93	51.5	23.38
9858	0	35	0	20.0578	63.5	15	14	52.9	162.4	0	7	1.74038	4.21518	0.3387	4.55182	5.35	1	1	118.5	63.5	1
17166	0	41	0	17.3298	73.5	12	22	45.2	161.5	0	17	2.1981	5.32716	0.47418	5.27345	5.1	1	1	122	80	36
19787	0	33	0	19.0139	67	11	10	49.9	162	0	14	1.86192	4.93926	0.23709	5.05141	5.2	1	1	109	64	0
4770	0	49	0	18.1995	70	12	19	46.3	159.5	0	18	2.46187	5.172	0.38386	4.66284	5.1	2	1	132	79	120
11729	0	36	0	18.654	68.3	13	17	47.1	158.9	0	16	2.34292	6.12882	0.28225	4.49631	4.534	1	1	124.5	78.5	0
17614	0	35	0	19.0167	67	7	17	45.1	154	0	9	2.35326	5.66334	0.30483	4.38529	5.1	1	1	89	58.5	54
6170	0	51	0	19.6034	65	22	17	49	158.1	0	31	1.70935	4.34448	0.51934	4.9959	5.1	1	1	127.5	67	52.5
4069	0	47	0	20.6531	61.7	10	16	48.6	153.4	0	10	1.52057	6.02538	0.42902	5.27345	5.4	1	1	101	63.5	36
7127	0	38	0	20.2291	63	15	9	48.1	154.2	0	10	1.48178	4.70652	0.59837	4.38529	4.9	1	1	107.5	71.5	36
10783	0	33	0	18.2587	69.8	11	14	47.8	161.8	0	7	2.04035	4.70652	0.51934	4.94039	5.35	1	1	104	65.5	24
19380	0	38	0	19.6076	65	13	10	45.6	152.5	0	11	2.3274	4.83582	0.36128	4.94039	5.2	1	1	107.5	59.5	1
15159	0	31	0	19.0227	67	12	11	49.8	161.8	0	13	1.09129	3.51696	0.66611	4.55182	5	1	3	93.5	58	1
19891	0	34	0	18.3388	69.5	12	14	47.3	160.6	1	14	1.34472	3.28422	0.32741	5.43998	5.2	1	1	95	55	0.91
12326	0	32	0	18.2087	70	10	16	50.6	166.7	0	8	1.8283	4.49964	0.25967	4.60733	5.5	1	1	100	61	0
11185	0	44	0	19.025	67	15	15	48.4	159.5	0	6	1.77658	4.9134	0.64353	5.49549	5.452	1	1	97.5	61	0
17313	0	35	0	18.0816	70.5	10	19	46	159.5	0	14	1.65504	4.37034	0.50805	4.49631	5.1	1	1	112	73	0
1867	0	50	0	19.0271	67	13	14	46.9	157	0	11	2.27568	5.5599	0.44031	4.82937	5.2	1	1	126	69	0
19678	0	34	0	19.1727	66.5	9	11	47.5	157.4	1	12	2.0688	4.60308	0.40644	4.94039	5.3	1	1	102.5	58	1
3249	0	55	0	19.0301	67	23	21	48.9	160.3	0	13	1.29559	5.27544	0.55321	4.66284	5.1	1	1	101.5	64.5	12
20540	0	56	0	18.217	70	11	18	42.7	153.1	0	13	1.75848	5.92194	0.53063	5.43998	5.2	1	1	114.5	69.5	0
18411	0	35	0	19.323	66	20	19	44	150.9	0	15	1.88778	4.49964	0.50805	4.82937	5.1	1	1	96	61.5	22
13391	0	43	0	18.7547	68	9	18	45	154.9	0	10	2.14638	6.51672	0.65482	4.55182	5.2	1	1	89	50	0
20587	0	34	0	19.6224	65	9	11	50.8	160.9	0	12	2.30154	4.44792	0.15806	5.49549	5.4	1	2	109	56.5	1
6266	0	41	0	18.2225	70	9	13	47	160.6	0	9	2.09725	4.29276	0.20322	4.21876	4.7	1	3	88	54.5	1
12814	0	49	0	19.8385	64.3	16	18	48.9	157	1	12	1.26714	4.11174	0.5645	4.94039	5.1	1	1	121	76	33
7804	0	41	0	18.871	67.6	21	19	50.2	163.1	0	8	1.59815	4.83582	0.46289	4.4408	5	1	2	131	84.5	1
9918	0	42	0	19.4216	65.7	19	18	52.3	164.1	1	10	2.22655	5.58576	0.4516	5.27345	5.248	1	1	105.5	67.5	18
16952	0	39	0	18.2308	70	18	24	51.7	168.4	0	10	3.25836	6.465	0.39515	4.55182	4.8	1	1	89	61	0
19206	0	59	0	18.232	70	12	15	48.5	163.1	0	13	1.96536	5.0427	0.42902	5.05141	5.5	1	1	154.5	97	0
8896	0	50	0	18.6319	68.5	14	14	47.4	159.5	0	10	1.15594	4.08588	0.28225	5.05141	5.2	1	1	83.5	49	0
11132	0	34	0	19.636	65	12	12	53.2	164.6	0	7	1.37834	4.37034	0.53063	4.88488	5.248	1	1	101.5	60.5	1
20761	0	48	0	18.7721	68	9	12	45.1	155	1	9	2.0688	5.37888	0.3387	4.77386	5.2	1	1	91.5	51.5	1
11364	0	22	0	19.1401	66.7	8	11	47.6	157.7	0	8	1.63435	4.3962	0.44031	4.4408	5	2	2	117.5	73	108
4586	0	46	0	21.2078	60.2	17	11	48.1	150.6	1	14	2.14897	4.08588	1.20803	5.21794	4.9	1	1	100.5	55.5	66
16932	0	40	0	19.0596	67	10	17	44.5	152.8	0	12	1.96536	4.29276	0.50805	4.88488	5.1	1	1	98	52	0
14616	0	49	0	19.064	67	12	13	49.6	161.3	1	12	1.28524	4.29276	0.44031	5.32896	5.6	1	1	102	61	12
11332	0	40	0	18.3798	69.5	17	19	46.7	159.4	0	13	1.65504	5.06856	0.46289	4.49631	4.942	2	1	82	57.5	84
9855	0	41	0	18.6493	68.5	19	22	51.7	166.5	0	31	2.13604	4.93926	0.31612	4.38529	4.942	1	1	90	57.5	0
19788	0	33	0	19.3568	66	10	12	48.2	157.8	0	13	1.37058	4.86168	0.75643	5.10692	5.3	1	1	114	76	0
9147	0	41	0	19.0688	67	14	17	53.5	167.5	0	17	1.44816	5.06856	0.40644	4.88488	5.1	1	1	90	59	0
13921	0	26	0	19.5069	65.5	16	20	50	160.1	0	14	1.68866	5.53404	0.72256	4.32978	5.6	1	1	93	56.5	1
1256	0	54	0	19.36	66	12	12	39.7	143.2	0	9	1.83347	6.9822	0.7903	4.77386	5.6	1	1	109.5	69	0
17154	0	40	0	19.6579	65	18	26	54.3	166.2	0	12	1.6809	4.5255	0.49676	4.77386	5.5	1	1	92	53	0
738	0	58	0	20.445	62.5	19	18	44.3	147.2	1	14	1.40937	4.93926	0.75643	4.71835	5	1	1	122.5	80.5	0
2991	0	42	0	20.4125	62.6	7	8	50.7	157.6	0	9	1.7171	6.30984	0.69998	4.4408	4.8	1	2	91.5	54	4.2
3125	0	40	0	18.9313	67.5	9	11	45.6	155.2	0	7	1.85675	5.61162	0.65482	5.16243	4.8	2	1	111.5	75	84
18397	0	35	0	19.9677	64	23	12	50.1	158.4	0	12	1.88778	3.6204	0.42902	4.94039	5.2	1	1	102	62	0
11386	0	42	0	20.1587	63.4	12	15	51.8	160.3	0	9	1.70676	4.34448	0.40644	4.49631	4.738	1	1	92	63.5	0
19579	0	40	0	18.258	70	23	16	41.3	150.4	0	11	2.27568	5.12028	0.44031	5.10692	5	1	1	119.5	69.5	0
16707	0	43	0	19.6671	65	8	15	45.2	151.6	0	13	1.47402	4.1376	0.1129	4.71835	5	1	1	91	54.5	0
10060	0	32	0	18.9389	67.5	10	13	48	159.2	0	10	1.73262	5.66334	0.53063	4.88488	4.636	1	1	104.5	55.5	1
7695	0	34	0	19.975	64	13	15	51.2	160.1	0	6	1.63177	4.34448	0.39515	4.9959	4.9	1	1	91	62.5	1
9466	0	37	0	18.9394	67.5	9	12	47.4	158.2	0	8	1.34213	4.83582	1.34351	4.94039	5.6	1	1	114.5	68.5	0
15743	0	51	0	18.3967	69.5	16	19	45	156.4	0	16	2.35326	5.9478	0.46289	5.21794	4.8	1	1	98.5	64	0
17757	0	55	0	19.9792	64	14	13	48	155	0	16	1.96536	5.97366	0.63224	5.49549	5.4	1	1	120	75.5	1
11381	0	35	0	19.5222	65.5	18	20	46.6	154.5	0	20	1.49212	4.49964	0.39515	4.55182	5.146	1	1	93.5	58.5	17.5
3769	0	56	0	20.8946	61.2	12	19	51.7	157.3	1	7	2.05328	5.14614	0.65482	5.16243	5	1	1	109	69.5	0
7963	0	55	0	19.3764	66	18	20	47.7	156.9	0	36	1.72745	5.71506	0.72256	4.32978	5.8	1	1	115	71	0
9259	0	36	0	19.003	67.3	9	13	47.8	158.6	0	7	1.60591	5.12028	0.39515	4.82937	4.9	1	1	108.5	67	0
5197	0	36	0	19.2327	66.5	21	16	48.5	158.8	0	10	1.3861	3.90486	0.46289	3.99672	5	1	1	94	57.5	2.8
4191	0	25	0	19.5333	65.5	18	14	51.2	161.9	0	13	1.70417	3.95658	0.30483	4.49631	5	1	1	89	55.5	1
13999	0	35	0	17.7708	72	13	15	42.2	154.1	0	14	1.46626	4.6548	0.37257	4.60733	5.1	1	2	109	64.5	36
16333	0	24	0	18.6789	68.5	10	17	54.3	170.5	0	11	1.57746	4.47378	0.59837	5.10692	5.6	1	1	114	70.5	1
15157	0	26	0	18.5493	69	11	14	46.6	158.5	0	11	1.51281	4.62894	0.41773	4.94039	4.8	1	2	91.5	47	0
5383	0	50	0	19.2467	66.5	12	18	46.3	155.1	1	10	1.87485	4.75824	0.46289	6.05059	5.2	1	1	171	100	0
19122	0	49	0	17.2963	74	11	10	49.4	169	0	10	2.1981	5.63748	0.6774	4.88488	5.1	1	1	103.5	63	0
18825	0	40	0	19.9992	64	8	12	47	153.3	0	9	1.6809	4.62894	0.44031	5.21794	5.1	1	1	124	77	1
9568	0	62	0	20.4826	62.5	22	26	49.4	155.3	1	10	1.47919	5.76678	0.88062	5.10692	5.4	1	1	124.5	79.5	1
16628	0	35	0	19.3995	66	12	19	53.2	165.6	1	11	1.49988	3.72384	0.29354	5.21794	4.9	1	1	129.5	82	1
2462	0	45	0	18.8295	68	16	16	46	156.3	0	12	1.91623	4.83582	0.62095	4.49631	5.4	1	1	86.5	53.5	0
4418	0	43	0	20.0077	64	10	14	50.9	159.5	0	8	1.66021	6.02538	0.44031	4.38529	5	1	1	99	59	60
13911	0	56	0	19.4026	66	29	33	47.4	156.3	0	27	1.98088	5.06856	0.21451	4.94039	5.6	1	1	95	61	0
9972	0	35	0	18.4258	69.5	12	14	49.8	164.4	0	7	1.41196	5.97366	0.75643	4.38529	4.6	1	1	95	60.5	1
1094	0	47	0	18.8325	68	17	20	52.9	167.6	0	10	1.65763	4.73238	1.28706	4.82937	5	1	1	93.5	55.5	0
15163	0	25	0	20.0157	64	14	17	47.1	153.4	0	9	1.78434	4.80996	0.71127	4.94039	4.9	1	1	104.5	63	0
6344	0	52	0	19.4097	66	10	15	48.7	158.4	0	8	1.69642	5.61162	0.60966	4.71835	5.4	1	1	106.5	65.5	0
19520	0	30	0	18.8396	68	10	8	55.8	172.1	0	8	1.78434	4.11174	0.30483	4.77386	5.2	1	1	135.5	77.5	1
13968	0	26	0	19.5594	65.5	11	13	50.7	161	0	12	1.75331	4.2669	0.18064	4.10774	4.8	1	2	100.5	57	1
20246	0	44	0	18.9808	67.5	9	16	51.3	164.4	1	12	2.48256	6.18054	0.49676	4.94039	5.1	1	1	107.5	54	0
16383	0	38	0	18.3072	70	18	27	48.7	163.1	0	14	1.5516	5.24958	1.03868	5.10692	5.6	1	3	101.5	57.5	4.2
9137	0	40	0	18.6268	68.8	16	14	53.2	169	0	10	1.5154	3.95658	0.3387	4.88488	5	1	1	90.5	59.5	2.8
3801	0	41	0	20.0263	64	20	15	49.3	156.9	1	14	1.8283	4.06002	0.32741	4.82937	4.7	1	2	115	73.5	36
14517	0	52	0	19.1318	67	11	14	49.9	161.5	1	16	1.74296	5.9478	0.69998	5.21794	6.1	1	1	148.5	87.5	0
10579	0	41	0	19.1329	67	16	17	51.9	164.7	0	11	1.77658	4.70652	0.37257	5.10692	5.248	1	3	102	60	0
18826	0	50	0	17.5606	73	17	17	46.2	162.2	0	17	1.91364	4.3962	0.36128	5.10692	5.4	1	1	112.5	70	36
15662	0	35	0	20.1924	63.5	10	20	50.6	158.3	0	13	1.75848	4.49964	0.32741	4.77386	4.9	1	1	143.5	97	0
11921	0	30	0	18.6393	68.8	10	12	47.3	159.3	0	11	1.36799	4.80996	0.5645	4.4408	5	1	1	104.5	65	0
18628	0	42	0	19.7302	65	13	13	52.1	162.5	0	14	2.0688	5.0427	0.47418	4.88488	5.3	1	3	96.5	56	1
12997	0	34	0	18.3491	69.9	9	15	54.6	172.5	0	9	1.00337	3.7497	0.60966	4.9959	5.1	1	1	101.5	65	0
11506	0	32	0	18.4563	69.5	17	15	47.9	161.1	0	10	1.51022	4.16346	0.18064	4.49631	5.656	1	1	98.5	64.5	0
18033	0	39	0	19.1464	67	13	13	48.1	158.5	0	15	1.88778	4.11174	0.31612	4.88488	5.2	1	1	88	58	0
4327	0	43	0	19.4384	66	29	19	49.7	159.9	0	18	1.88778	6.02538	0.47418	4.88488	5.044	1	1	101	62.5	1
1011	0	42	0	19.4385	66	16	16	51.9	163.4	0	13	2.13862	4.57722	0.47418	5.16243	4.7	2	1	101.5	49.5	126
4761	0	50	0	19.1489	67	5	11	43.2	150.2	0	19	1.70676	5.27544	0.41773	4.66284	4.9	1	3	124	91.5	1
2505	0	42	0	19.5879	65.5	10	12	50.9	161.2	0	11	1.60849	5.71506	0.76772	4.66284	4.9	1	1	124	80	12
19694	0	34	0	17.5763	73	10	15	44.1	158.4	0	8	2.12052	5.63748	0.34999	4.27427	5.3	1	1	89	54.5	0
13617	0	45	0	20.8653	61.5	10	15	51.3	156.8	0	12	1.09129	4.29276	0.39515	5.43998	5.9	1	1	90	56	1
12589	0	44	0	19.0108	67.5	7	15	46.8	156.9	0	8	1.41454	5.63748	0.62095	4.82937	5	1	1	89	57	18
2070	0	46	0	20.3691	63	15	23	49	155.1	0	9	1.99122	4.55136	0.36128	5.05141	4.8	1	1	111.5	72.5	0
3309	0	56	0	20.3696	63	9	17	52.8	161	0	9	1.5878	5.27544	0.86933	4.9959	5.2	1	1	124	80.5	1
8977	0	46	0	19.9902	64.2	8	16	57.5	169.6	0	6	1.36024	5.24958	0.97094	4.55182	4.4	1	1	102.5	61	0
16981	0	35	0	17.8246	72	11	18	47.3	162.9	0	11	1.86192	4.21518	0.28225	4.27427	4.9	1	1	90	52.5	0
13210	0	36	0	19.1549	67	13	17	48	158.3	0	9	1.66538	4.57722	0.32741	5.10692	5.2	1	1	111.5	69.5	1
5765	0	58	0	19.9036	64.5	19	14	51.4	160.7	1	34	1.77141	6.43914	0.62095	4.94039	4.9	1	1	105.5	68	60
7805	0	57	0	18.6064	69	17	23	42.2	150.6	0	21	2.01708	5.35302	0.29354	4.82937	5.2	1	3	118.5	75	0
9735	0	36	0	19.4524	66	7	8	47.4	156.1	0	7	1.81279	4.88754	0.44031	4.77386	4.7	1	1	109	68.5	0
19198	0	33	0	20.0605	64	12	13	44	148.1	0	12	2.68944	5.53404	0.3387	4.88488	5.4	1	1	106.5	58	0
6996	0	70	0	20.2231	63.5	13	20	43.7	147	1	9	1.45333	6.05124	1.15158	5.16243	5.1	1	1	119	69	0
584	0	39	0	19.5764	65.6	11	17	48.5	157.4	0	15	1.76882	6.465	0.62095	4.9959	5.7	1	1	104	59	12
13980	0	22	0	20.7148	62	12	15	54.7	162.5	0	13	1.63435	3.879	0.32741	5.43998	5	1	1	116.5	70.5	1
17468	0	40	0	18.8889	68	12	16	46.5	156.9	1	12	1.62918	4.42206	0.49676	5.43998	5.4	1	1	111.5	77	1
5200	0	51	0	19.4628	66	15	19	42	146.9	0	12	1.12491	5.19786	1.16287	5.10692	5.35	1	1	103	66	63.7
17840	0	38	0	21.4095	60	7	14	45.2	145.3	0	13	1.86192	4.47378	0.36128	5.16243	5.2	1	1	109	62.5	1
14911	0	44	0	19.763	65	13	18	49.9	158.9	1	11	1.66021	4.86168	0.30483	4.77386	5	1	2	100.5	61	0
16375	0	35	0	20.0726	64	11	20	53.2	162.8	1	12	1.73262	3.72384	0.36128	3.99672	4.9	1	1	102	65.5	1
17970	0	49	0	20.0728	64	8	12	49.1	156.4	0	14	1.9395	5.45646	0.48547	5.21794	5.5	2	1	114.5	70.5	84
3475	0	42	0	19.2899	66.6	15	16	57.2	172.2	0	9	1.97053	4.47378	0.60966	4.66284	5	1	1	95	61.5	0
16561	0	43	0	18.2274	70.5	16	28	44.7	156.6	1	23	1.39644	5.3013	0.75643	4.77386	5.1	1	1	92.5	63	18
16321	0	39	0	17.9734	71.5	18	23	46.3	160.5	1	12	1.75848	5.32716	0.62095	4.66284	5.2	1	1	107	62	1
16432	0	41	0	17.6105	73	11	21	42.2	154.8	0	10	1.06026	3.56868	0.3387	4.55182	5.7	1	1	108.5	71.5	0
16079	0	39	0	18.2362	70.5	10	16	47.8	161.9	0	11	1.70676	3.90486	0.50805	4.55182	4.9	1	1	100.5	63	53
6148	0	43	0	20.0892	64	10	12	44.6	149	0	9	1.44299	5.5599	0.44031	4.16325	5.1	1	1	106.5	64.5	1
20136	0	24	0	18.9081	68	2	7	49.5	161.8	0	12	2.04294	4.62894	0.42902	4.82937	5	1	1	108.5	56.5	1
4195	0	29	0	18.9095	68	10	12	52.8	167.1	0	11	1.47143	3.59454	0.31612	4.49631	4.84	1	1	101.5	64	2.8
20445	0	35	0	18.3697	70	11	14	45.8	157.9	0	11	1.91364	4.5255	0.49676	4.82937	5.1	1	1	96.5	64.5	1
2899	0	44	0	19.0514	67.5	15	19	46.9	156.9	0	12	1.46626	4.37034	0.68869	5.43998	4.5	1	1	121.5	63.5	12
13520	0	34	0	17.9875	71.5	11	14	53.4	172.3	0	14	1.45333	3.7497	0.28225	5.49549	4.9	1	1	98.5	60.5	1
560	0	49	0	18.6412	69	12	19	48.2	160.8	1	12	1.21542	4.70652	0.95965	4.94039	5.4	1	1	92	56.5	0
10853	0	35	0	19.7317	65.2	11	16	47.1	154.5	0	9	1.45333	4.21518	0.30483	4.66284	5.044	1	1	119	65	0
11568	0	39	0	18.7816	68.5	13	17	50.7	164.3	0	8	1.86192	4.9134	0.41773	4.66284	5.4	1	1	119.5	75.5	0
2992	0	50	0	19.7956	65	15	19	46.4	153.1	0	14	1.77917	4.11174	0.65482	5.60651	4.9	1	1	94	58.5	0
18136	0	35	0	19.7989	65	11	8	42.9	147.2	0	14	2.04294	5.74092	0.75643	5.32896	5.2	1	1	106	68	18
4375	0	29	0	19.8005	65	15	14	43.9	148.9	0	10	2.16707	4.75824	0.50805	4.32978	4.5	1	1	85	49	1
1313	0	48	0	19.6506	65.5	14	18	46	153	0	9	1.66021	4.88754	0.50805	4.88488	5	1	1	94.5	56	0
15775	0	34	0	18.9328	68	9	16	43.8	152.1	0	10	1.99122	5.172	0.28225	5.16243	5.2	1	1	101.5	59	0
2873	0	49	0	20.0545	64.2	10	13	54.4	164.7	1	8	1.48695	4.6548	0.62095	5.38447	5.5	1	1	119.5	74	0
8156	0	43	0	20.2763	63.5	9	13	47.9	153.7	0	9	1.80244	5.6892	0.4516	4.9959	4.7	1	1	107	66.5	0
2545	0	56	0	18.3984	70	13	14	47.1	160	1	16	1.76107	7.70628	1.30964	5.66202	6.2	1	1	132.5	80.5	1
2578	0	62	0	18.6687	69	22	19	46.9	158.5	0	15	2.50842	8.9217	0.71127	5.88406	5.9	1	1	138	91.5	0
8447	0	40	0	20.4471	63	16	16	50.4	157	0	10	1.46626	4.93926	1.23061	4.71835	4.8	1	1	114.5	68.5	0
20271	0	45	0	19.2269	67	8	9	49.9	161.1	1	16	2.35326	5.40474	0.54192	5.16243	5.2	1	3	94.5	61.5	1
17985	0	33	0	20.4482	63	24	17	49	154.8	0	49	1.96536	5.14614	1.15158	5.16243	5.2	1	1	100.5	63	0
1618	0	56	0	20.3865	63.2	13	14	48.6	154.4	0	9	1.76365	4.7841	0.68869	4.4408	5.1	1	3	102	69.5	0
8960	0	50	0	18.7274	68.8	13	17	50.8	164.7	1	8	1.36799	4.60308	0.64353	4.77386	5.7	1	1	102.5	64.5	0
9404	0	52	0	18.2786	70.5	20	21	45.4	157.6	1	8	1.48436	4.93926	0.42902	5.10692	5.2	1	1	105	65	0
5287	0	42	0	20.1997	63.8	11	11	56.2	166.8	0	10	1.20766	4.62894	0.62095	4.60733	4.7	1	1	113.5	71.5	1
6321	0	41	0	20.4562	63	12	13	49.4	155.4	0	12	1.25421	4.73238	1.00481	5.27345	5.5	1	1	99	64	1
7268	0	37	0	20.2323	63.7	14	12	47.3	152.9	0	9	1.63694	5.22372	0.50805	5.21794	5.1	1	1	91	53.5	0
8475	0	41	0	19.9022	64.8	16	16	47.2	154	0	12	2.37653	6.64602	0.86933	4.55182	5.4	1	1	87.5	52	0
2269	0	44	0	19.841	65	10	17	56.4	168.6	0	10	1.85158	6.8529	0.65482	4.88488	5.5	1	1	93	57.5	1
12374	0	43	0	20.3105	63.5	9	13	51.8	159.7	0	13	1.35248	4.6548	0.37257	4.4408	4.8	1	1	115.5	71.5	0
14124	0	39	0	19.2507	67	9	16	55.7	170.1	1	12	1.75848	4.44792	0.38386	4.88488	5.1	1	1	102	63	7.43167
12137	0	34	0	18.7746	68.7	15	17	51.3	165.3	0	11	1.42489	4.1376	0.4516	4.60733	4.7	1	3	93.5	61	1
3048	0	56	0	18.5856	69.4	11	15	40.6	147.8	0	9	1.70935	6.25812	0.63224	5.49549	5	1	1	92.5	61.5	0
9809	0	38	0	19.2553	67	12	13	46.5	155.4	0	11	1.44299	5.66334	0.50805	4.66284	5	1	1	108.5	68	18
13245	0	36	0	18.5631	69.5	13	19	47.7	160.3	1	12	1.35506	3.41352	0.2258	4.49631	5.1	1	1	96	59	1
7819	0	45	0	19.2574	67	16	17	53.9	167.3	0	8	1.75848	6.54258	0.92578	4.4408	5.5	1	1	115	78	0
8252	0	38	0	20.2241	63.8	10	9	51	158.8	0	8	1.71452	4.31862	0.59837	5.10692	5	1	1	80	52.5	12
5613	0	38	0	18.7558	68.8	16	19	47	158.3	0	10	1.83089	4.06002	0.38386	4.55182	4.8	1	1	110.5	67	12
8182	0	38	0	20.782	62.1	13	11	49.8	154.8	1	15	1.36799	5.06856	0.64353	5.10692	5.1	1	1	98	61.5	36
5712	0	32	0	19.765	65.3	15	19	48.1	156	0	11	1.31369	3.3618	0.40644	4.60733	4.432	1	1	90.5	59	12
8856	0	30	0	20.0109	64.5	10	7	51.1	159.8	0	8	1.75331	5.01684	0.69998	4.77386	5	1	1	103	64	4.2
13731	0	39	0	19.2654	67	11	12	50	161.1	0	14	1.21025	4.11174	0.63224	4.82937	5	1	1	104.5	64	1
4815	0	37	0	18.5771	69.5	12	18	49.6	163.4	0	9	1.40161	4.03416	0.34999	4.77386	4.9	1	1	97.5	60.5	0
8349	0	43	0	20.8262	62	9	10	51.4	157.1	0	6	1.61366	5.0427	0.55321	4.82937	4.7	1	1	98.5	58.5	1
8567	0	57	0	18.5793	69.5	8	11	42.7	151.6	0	12	2.07139	6.90462	0.98223	5.43998	5.2	1	1	119	62	1
7475	0	39	0	19.2757	67	17	14	50.4	161.7	0	9	1.59815	4.62894	0.57579	4.71835	5	1	1	88.5	56.5	0
19607	0	39	0	18.9967	68	8	10	54	168.6	0	15	1.70676	4.08588	0.49676	4.60733	5.6	1	1	106.5	64.5	1
10997	0	43	0	19.2819	67	16	19	43.5	150.2	0	17	2.59376	5.01684	0.41773	5.32896	4.636	1	1	116	76.5	0
10078	0	41	0	19.7235	65.5	16	17	49.3	158.1	0	12	1.80244	4.6548	0.39515	4.60733	4.4	1	1	114	77	0
14172	0	30	0	19.285	67	8	16	49	159.4	0	12	1.70935	5.6892	0.48547	4.60733	5.2	1	1	109.5	70	1
19243	0	22	0	19.0021	68	12	12	46.6	156.6	0	9	2.3274	3.98244	0.28225	4.4408	4.9	1	1	105.5	61.5	0
17092	0	40	0	18.5942	69.5	14	21	51.3	166.1	0	14	2.61186	7.08564	0.80159	5.16243	5.1	2	1	111	68	88
185	0	54	0	20.2603	63.8	11	19	47.8	153.6	0	9	1.13008	5.01684	0.76772	4.27427	4.8	1	1	99.5	65.5	0
6737	0	47	0	19.5267	66.2	13	19	44.7	151.3	0	8	1.19732	5.99952	0.84675	4.77386	5.7	1	1	89.5	54.5	0
17467	0	59	0	18.4685	70	19	19	43.8	154	0	16	1.8102	4.55136	0.5645	5.05141	5.7	1	3	133	82	0
16382	0	47	0	20.853	62	9	18	45	146.9	0	11	1.0344	3.67212	0.25967	4.77386	5.5	1	1	92	54.5	0
5892	0	57	0	18.8749	68.5	14	18	47	157.8	0	9	1.95243	7.29252	0.65482	5.10692	5.5	1	1	110	71	0
17740	0	35	0	19.8912	65	11	10	43.1	147.2	0	12	1.60332	3.56868	0.25967	4.38529	5	1	1	115.5	74	0
13231	0	40	0	18.2105	71	17	22	48.8	163.7	0	13	1.80503	5.50818	0.63224	5.21794	5.2	1	1	97	62	0
12723	0	40	0	18.7935	68.8	11	14	49.2	161.8	0	9	1.75331	4.86168	0.59837	4.94039	5.2	1	1	99	59	60
13301	0	38	0	20.0474	64.5	11	16	50.3	158.4	0	9	1.17404	3.28422	0.51934	4.88488	5.2	1	1	96	58.5	2.8
12630	0	20	0	19.8938	65	10	16	45	150.4	1	8	1.24387	3.4911	0.09032	4.16325	4.9	1	2	95.5	60.5	1
11684	0	36	0	19.5346	66.2	17	20	42.5	147.5	0	13	1.24904	4.88754	0.54192	4.9959	5.6	1	1	106	68.5	0
7181	0	57	0	19.6858	65.7	13	16	53.4	164.7	0	9	1.49729	5.37888	0.32741	4.82937	5.7	1	1	102.5	64	0
8024	0	39	0	19.3911	66.7	19	15	57.1	171.6	0	8	2.01449	5.32716	0.55321	5.05141	4.8	1	1	95	55.5	0
6387	0	37	0	20.3696	63.5	11	9	52.8	161	0	10	1.07319	3.879	0.50805	4.49631	4.4	1	1	114	61.5	2.8
9305	0	40	0	18.4793	70	10	17	46.6	158.8	0	12	1.57746	3.59454	0.18064	4.71835	4.9	1	1	94.5	64	0
12193	0	43	0	18.8844	68.5	11	16	51.6	165.3	0	10	1.60591	5.01684	0.51934	4.66284	4.9	1	3	100	55.5	1
13198	0	57	0	19.6	66	7	13	44.1	150	0	10	1.42747	4.88754	1.03868	5.21794	5.2	1	1	103	72	0
13041	0	35	0	18.4816	70	12	18	42.7	152	0	11	1.42747	4.62894	0.4516	4.55182	5	1	1	106	67	1
12061	0	53	0	20.2152	64	12	14	44.1	147.7	1	10	1.64211	4.68066	0.29354	4.82937	5.2	1	1	124.5	80	0
6393	0	44	0	18.8876	68.5	16	19	50.8	164	0	12	1.57229	4.9134	0.57579	5.16243	5.1	1	1	97	60.5	1
1297	0	49	0	20.216	64	15	19	47.2	152.8	1	14	1.77917	4.96512	0.60966	4.88488	5.6	1	1	95.5	62.5	1
15226	0	44	0	19.3119	67	18	22	45.8	154	1	10	2.0326	4.88754	0.38386	4.88488	5.2	1	1	90	57	1
[truncated: 12,252 more rows]
